# Supplementary material for: Hierarchical analyses of avian community biogeography in the Afromontane highlands
Source: Front Biogeogr. Author manuscript; Available in PMC 2023 Feb 24. (PMC9956335; doi:10.21425/f5fbg51310)
Supplement: TableS1 — Table S1. Presence-absence matrix (PAM) of all Afromontane bird taxa used in this study, with annotations for source (e.g., Dowsett [1986]) and inclusion in statistical analyses. [file NIHMS1832318-supplement-TableS1.ods]

## Sheet: TableS1-Species_PAM_v2
Supplemental Table S1 for: ‘Hierarchical analyses of avian community biogeography in the Afromontane highlands’ by Jacob C. Cooper in Frontiers of Biogeography.
From Dowsett (1986)	From Bowie (2003)	Exclude	Order	Genus	Superspecies	Species	Group	Subspecies	Upper Guinea Highlands	Bioko	Mt. Cameroon	Cameroon Highlands	Bamenda & Adamawa	Monte Alen	Lendu	West Rift	Rwenzori	East Rift	Kabobo	Marungu	Mahale	North Somali Mtns	Djibouti	West Ethiopia	East Ethiopia	S Eth-N Ken	Imatong	Elgon	West Kenya	Kenya-Aberdare	Ngorongoro	Meru	Kilimanjaro	Taita	Pare	Usambara	Nguu	Nguru	Ukaguru	Rubeho	Uluguru	Udzungwa	Southern Highlands	Nyika	Kaningina	Dedza-Salima	Zomba	Thyolo	Mulanje
Yes	Yes		1	Cyanochen	cyanoptera	cyanoptera	cyanoptera	cyanoptera																1	1
	Yes		2	Xenoperdix	udzungwensis	udzungwensis	obscuratus	obscuratus																																1
	Yes		3	Xenoperdix	udzungwensis	udzungwensis	udzungwensis	udzungwensis																																		1
Yes		Exclude	4	Coturnix	coturnix	coturnix	coturnix	coturnix							1		1							1	1	1	1	1	1	1	1	1	1	1	1	1						1	1	1	1	1	1	1
Yes	Yes		5	Pternistis	castaneicollis	nobilis	nobilis	nobilis								1	1	1
Yes	Yes		6	Pternistis	camerunensis	camerunensis	camerunensis	camerunensis			1
Yes	Yes		7	Pternistis	castaneicollis	castaneicollis	castaneicollis	castaneicollis														1		1	1
Yes	Yes		8	Pternistis	castaneicollis	atrifrons	atrifrons	atrifrons																		1
Yes	Yes		9	Pternistis	erckelii	erckelii	erckelii	erckelii																1
Yes	Yes		10	Pternistis	castaneicollis	ochropectus	ochropectus	ochropectus															1
Yes	Yes		11	Pternistis	castaneicollis	jacksoni	jacksoni	jacksoni																				1	1	1
Yes	Yes		12	Pternistis	camerunensis	swierstrai	swierstrai	swierstrai
Yes	Yes		13	Pternistis	harwoodi	harwoodi	harwoodi	harwoodi																1
Yes	Yes		14	Scleroptila	levaillantii	levaillantii	levaillantii	kikuyuensis								1	1	1										1	1
Yes	Yes		15	Scleroptila	levaillantii	levaillantii	levaillantii	levaillantii
Yes	Yes		16	Scleroptila	psilolaema	psilolaema	elgonensis	elgonensis																				1		1
Yes	Yes		17	Scleroptila	psilolaema	psilolaema	psilolaema	psilolaema																1	1
Yes	Yes		18	Columba	albitorques	albitorques	albitorques	albitorques																1	1
			19	Columba	oliviae	oliviae	oliviae	oliviae														1
Yes	Yes		20	Columba	arquatrix	arquatrix	arquatrix	arquatrix							1	1	1	1	1	1	1	1		1	1		1	1	1	1	1	1	1	1	1	1	1	1	1	1	1	1	1	1	1	1	1	1	1
Yes	Yes		21	Columba	arquatrix	sjostedti	sjostedti	sjostedti		1	1	1	1
	Yes		22	Columba	delegorguei	delegorguei	delegorguei	delegorguei																																								1
	Yes		23	Columba	delegorguei	delegorguei	delegorguei	sharpei																			1	1	1	1	1	1	1		1	1	1	1	1	1	1	1	1
Yes	Yes		24	Columba	larvata	larvata	inornata	inornata	1	1	1	1	1	1
Yes	Yes		25	Columba	larvata	larvata	larvata	bronzina																1	1
Yes	Yes		26	Columba	larvata	larvata	larvata	larvata							1	1	1	1	1	1							1	1	1	1	1	1	1	1	1	1	1	1	1	1	1	1	1	1	1	1	1	1	1
Yes	Yes	Exclude	27	Columba	larvata	larvata	principalis	principalis
Yes	Yes	Exclude	28	Columba	larvata	larvata	simplex	simplex
			29	Columba	albinucha	albinucha	albinucha	albinucha				1			1	1	1	1
Yes			30	Streptopelia	lugens	hypopyrrha	hypopyrrha	hypopyrrha	1				1
Yes	Yes		31	Streptopelia	lugens	lugens	lugens	lugens								1	1	1	1	1	1	1	1	1	1	1	1	1	1	1	1	1	1		1	1	1	1	1	1	1	1	1	1
	Yes	Exclude	32	Tauraco	livingstoni	livingstoni	livingstoni	livingstoni
		Exclude	33	Tauraco	schalowi	schalowi	schalowi	schalowi
			34	Tauraco	corythaix	corythaix	corythaix	corythaix
			35	Tauraco	corythaix	corythaix	phoebus	phoebus
Yes	Yes		36	Tauraco	erythrolophus	bannermani	bannermani	bannermani					1
			37	Tauraco	erythrolophus	erythrolophus	erythrolophus	erythrolophus
Yes	Yes		38	Tauraco	hartlaubii	hartlaubii	hartlaubii	hartlaubii																				1	1	1	1	1	1	1	1	1
Yes	Yes		39	Tauraco	leucotis	leucotis	donaldsoni	donaldsoni																	1
Yes	Yes		40	Tauraco	leucotis	leucotis	leucotis	leucotis																1
Yes	Yes		41	Tauraco	leucotis	ruspolii	ruspolii	ruspolii
Yes	Yes		42	Ruwenzorornis	johnstoni	johnstoni	bredoi	bredoi											1
Yes	Yes		43	Ruwenzorornis	johnstoni	johnstoni	johnstoni	johnstoni									1
Yes	Yes		44	Ruwenzorornis	johnstoni	johnstoni	kivuensis	kivuensis								1		1
Yes	Yes		45	Cercococcyx	montanus	montanus	montanus	montanus								1	1	1
Yes	Yes		46	Cercococcyx	montanus	montanus	patulus	patulus																						1						1	1	1	1	1	1	1	1	1	1	1	1	1	1
Yes	Yes		47	Caprimulgus	poliocephalus	poliocephalus	poliocephalus	poliocephalus																1	1	1	1	1	1	1	1	1	1								1	1	1
Yes	Yes		48	Caprimulgus	poliocephalus	ruwenzorii	ruwenzorii	guttifer																												1							1	1	1	1	1	1	1
Yes	Yes		49	Caprimulgus	poliocephalus	ruwenzorii	ruwenzorii	koesteri
Yes	Yes		50	Caprimulgus	poliocephalus	ruwenzorii	ruwenzorii	ruwenzorii								1	1	1	1	1
	Yes		51	Caprimulgus	solala	solala	solala	solala																1
	Yes		52	Caprimulgus	prigoginei	prigoginei	prigoginei	prigoginei								1
Yes	Yes		53	Schoutedenapus	myoptilus	myoptilus	myoptilus	chapini								1	1	1
Yes	Yes		54	Schoutedenapus	myoptilus	myoptilus	myoptilus	myoptilus																			1	1	1	1	1	1	1		1	1					1	1	1	1					1
Yes	Yes		55	Schoutedenapus	myoptilus	myoptilus	myoptilus	poensis		1	1	1	1
	Yes	Exclude	56	Apus	aequatorialis	aequatorialis	aequatorialis	furensis
	Yes		57	Apus	aequatorialis	aequatorialis	aequatorialis	lowei	1				1
		Exclude	58	Apus	melba	melba	melba	melba
		Exclude	59	Apus	melba	melba	melba	tuneti
			60	Apus	melba	melba	melba	archeri														1
			61	Apus	melba	melba	melba	africanus																1	1		1	1	1	1	1	1	1
			62	Apus	melba	melba	melba	maximus							1		1	1
		Exclude	63	Apus	melba	melba	melba	marjoriae
		Exclude	64	Apus	melba	melba	melba	willsi
		Exclude	65	Apus	melba	melba	melba	nubifugus
		Exclude	66	Apus	melba	melba	melba	dorabtatai
		Exclude	67	Apus	melba	melba	melba	bakeri
	Yes		68	Apus	aequatorialis	aequatorialis	aequatorialis	aequatorialis								1	1	1						1	1	1	1	1	1	1	1	1	1	1	1	1	1	1	1	1	1	1	1	1	1	1	1	1	1
	Yes		69	Apus	aequatorialis	aequatorialis	aequatorialis	gelidus
	Yes		70	Apus	niansae	niansae	niansae	niansae																1	1	1	1	1	1	1	1	1	1	1		1
	Yes		71	Apus	niansae	niansae	niansae	somalicus														1
			72	Apus	barbatus	barbatus	sladeniae	sladeniae		1	1	1
			73	Apus	barbatus	barbatus	barbatus	glanvillei	1
			74	Apus	barbatus	barbatus	barbatus	serlei				1	1
			75	Apus	barbatus	barbatus	barbatus	roehli									1	1	1									1	1	1	1	1	1	1	1	1	1	1	1	1	1	1	1	1	1	1	1	1	1
			76	Apus	barbatus	barbatus	barbatus	hollidayi
			77	Apus	barbatus	barbatus	barbatus	oreobates
			78	Apus	barbatus	barbatus	barbatus	barbatus
Yes	Yes		79	Sarothrura	affinis	affinis	affinis	affinis
Yes	Yes		80	Sarothrura	affinis	affinis	affinis	antonii																			1	1	1	1	1	1	1										1	1	1	1	1	1	1
Yes	Yes	Exclude	81	Sarothrura	ayresi	ayresi	ayresi	ayresi																1	1
Yes	Yes		82	Rougetius	rougetii	rougetii	rougetii	rougetii																1	1
			83	Vanellus	melanopterus	melanopterus	melanopterus	melanopterus																1	1	1
			84	Vanellus	melanopterus	melanopterus	melanopterus	minor																					1	1	1	1	1
Yes	Yes		85	Vanellus	melanocephalus	melanocephalus	melanocephalus	melanocephalus																1	1
Yes	Yes		86	Geronticus	calvus	calvus	calvus	calvus
Yes	Yes		87	Bostrychia	carunculata	carunculata	carunculata	carunculata																1	1
Yes	Yes		88	Gypaetus	barbatus	barbatus	meridionalis	meridionalis																1	1			1		1	1	1	1		1
Yes	Yes		89	Accipiter	rufiventris	rufiventris	perspicillatus	perspicillatus																1	1
Yes	Yes		90	Accipiter	rufiventris	rufiventris	rufiventris	rufiventris								1		1									1	1	1	1	1	1	1		1	1							1	1					1
Yes	Yes		91	Buteo	oreophilus	oreophilus	oreophilus	oreophilus							1	1	1	1	1		1			1	1		1	1	1	1	1	1	1	1	1	1	1	1	1	1	1	1	1	1					1
Yes	Yes		92	Buteo	oreophilus	trizonatus	trizonatus	trizonatus
Yes	Yes		93	Phodilus	prigoginei	prigoginei	prigoginei	prigoginei								1
Yes	Yes		94	Bubo	capensis	capensis	capensis	capensis
Yes	Yes		95	Bubo	capensis	capensis	dillonii	dillonii																1	1
Yes	Yes		96	Bubo	capensis	capensis	dillonii	mackinderi																					1	1													1	1	1	1	1
	Yes		97	Bubo	vosseleri	vosseleri	vosseleri	vosseleri																												1
	Yes		98	Glaucidium	albertinum	albertinum	albertinum	albertinum								1		1
Yes	Yes		99	Asio	abyssinicus	abyssinicus	abyssinicus	abyssinicus																1	1
Yes	Yes		100	Asio	abyssinicus	abyssinicus	abyssinicus	graueri								1	1	1												1
Yes	Yes		101	Apaloderma	vittatum	vittatum	vittatum	camerunensis		1	1	1	1		1	1	1	1	1
Yes	Yes		102	Apaloderma	vittatum	vittatum	vittatum	vittatum																				1	1	1	1	1	1		1	1	1	1	1	1	1	1	1	1	1	1	1	1	1
Yes	Yes		103	Bycanistes	brevis	brevis	brevis	brevis																1	1	1		1	1	1	1	1	1	1	1	1	1	1	1	1	1	1	1	1	1	1	1	1	1
Yes	Yes		104	Merops	oreobates	oreobates	oreobates	oreobates							1	1	1	1	1								1	1	1	1	1	1	1		1	1					1	1
Yes	Yes		105	Stactolaema	olivacea	olivacea	belcheri	belcheri																																								1
Yes	Yes		106	Stactolaema	olivacea	olivacea	belcheri	rungweensis																																			1	1
Yes	Yes		107	Stactolaema	olivacea	olivacea	howelli	howelli																																		1
Yes	Yes		108	Stactolaema	olivacea	olivacea	olivacea	olivacea																												1
Yes	Yes		109	Stactolaema	olivacea	olivacea	woodwardi	woodwardi
Yes	Yes		110	Pogoniulus	leucomystax	leucomystax	leucomystax	leucomystax																				1	1	1	1	1	1	1	1	1	1	1	1	1	1	1	1	1	1	1	1
Yes	Yes		111	Pogoniulus	coryphaea	coryphaea	angolensis	angolensis
Yes	Yes		112	Pogoniulus	coryphaea	coryphaea	coryphaea	coryphaea			1	1	1
Yes	Yes		113	Pogoniulus	coryphaea	coryphaea	hildamariae	hildamariae								1	1	1
Yes	Yes		114	Indicator	pumilio	pumilio	pumilio	pumilio								1	1	1
Yes	Yes		115	Chloropicus	abyssinicus	abyssinicus	abyssinicus	abyssinicus																1	1
			116	Chloropicus	spodocephalus	spodocephalus	spodocephalus	rhodeogaster																					1	1	1	1	1
			117	Chloropicus	spodocephalus	spodocephalus	spodocephalus	spodocephalus																1	1		1
Yes	Yes		118	Chloropicus	griseocephalus	griseocephalus	griseocephalus	griseocephalus
Yes	Yes		119	Chloropicus	griseocephalus	griseocephalus	kilimensis	kilimensis																								1	1		1	1					1	1
Yes	Yes		120	Chloropicus	griseocephalus	griseocephalus	ruwenzori	ruwenzori								1	1	1	1	1	1																						1	1	1	1
Yes	Yes		121	Campethera	tullbergi	tullbergi	taniolaema	hausburgi																				1	1	1
Yes	Yes		122	Campethera	tullbergi	tullbergi	taniolaema	taniolaema							1	1	1	1	1
Yes	Yes		123	Campethera	tullbergi	tullbergi	tullbergi	tullbergi		1	1	1	1
Yes	Yes		124	Agapornis	taranta	taranta	taranta	taranta																1	1
Yes	Yes		125	Poicephalus	flavifrons	flavifrons	flavifrons	flavifrons																1	1	1
Yes	Yes		126	Pseudocalyptomena	graueri	graueri	graueri	graueri								1		1
Yes	Yes		127	Coracina	graueri	graueri	graueri	graueri							1	1
Yes	Yes		128	Coracina	caesia	caesia	caesia	caesia
Yes	Yes		129	Coracina	caesia	caesia	caesia	preussi		1	1	1	1	1
Yes	Yes		130	Coracina	caesia	caesia	caesia	pura								1	1	1			1			1	1		1	1	1	1	1	1	1			1					1	1	1
Yes	Yes		131	Oriolus	chlorocephalus	chlorocephalus	chlorocephalus	amani																												1					1	1
Yes	Yes		132	Oriolus	chlorocephalus	chlorocephalus	chlorocephalus	chlorocephalus																																								1
Yes	Yes		133	Oriolus	chlorocephalus	chlorocephalus	chlorocephalus	speculifer
Yes	Yes		134	Oriolus	monacha	monacha	monacha	meneliki																	1
Yes	Yes		135	Oriolus	monacha	monacha	monacha	monacha																1
Yes	Yes		136	Oriolus	percivali	percivali	percivali	percivali								1	1	1	1		1							1	1	1
			137	Platysteira	albifrons	albifrons	albifrons	albifrons
			138	Platysteira	laticincta	laticincta	laticincta	laticincta					1
Yes	Yes		139	Batis	capensis	margaritae	kathleenae	kathleenae
Yes	Yes		140	Batis	capensis	margaritae	margaritae	margaritae
Yes	Yes		141	Batis	capensis	mixta	mixta	mixta																								1	1			1	1	1
Yes	Yes		142	Batis	capensis	mixta	reichenowi	reichenowi																																	1	1
Yes	Yes		143	Batis	capensis	crypta	crypta	crypta																															1	1			1	1
Yes	Yes		144	Batis	capensis	diops	diops	diops								1	1	1	1
Yes	Yes		145	Batis	capensis	capensis	capensis	capensis
Yes	Yes		146	Batis	capensis	capensis	dimorpha	dimorpha																																						1	1	1	1
Yes	Yes		147	Batis	capensis	capensis	dimorpha	sola																																				1	1
Yes	Yes		148	Batis	capensis	capensis	erythropthalma	erythropthalma
Yes	Yes		149	Batis	capensis	capensis	erythropthalma	hollidayi
Yes	Yes		150	Batis	capensis	capensis	erythropthalma	kennedyi
Yes	Yes		151	Prionops	alberti	alberti	alberti	alberti								1			1
Yes	Yes		152	Laniarius	atroflavus	atroflavus	atroflavus	atroflavus			1	1	1
Yes	Yes		153	Laniarius	fuelleborni	willardi	willardi	willardi								1		1
Yes	Yes		154	Laniarius	fuelleborni	poensis	camerunensis	camerunensis			1	1	1
Yes	Yes		155	Laniarius	fuelleborni	poensis	poensis	poensis		1
Yes	Yes		156	Laniarius	fuelleborni	holomelas	holomelas	holomelas							1	1	1	1
Yes	Yes		157	Laniarius	fuelleborni	fuelleborni	fuelleborni	fuelleborni																																		1	1	1	1			1
Yes	Yes		158	Laniarius	fuelleborni	fuelleborni	usambaricus	usambaricus																												1		1	1		1
Yes	Yes		159	Telophorus	olivaceus	olivaceus	olivaceus	bertrandi																																				1	1	1
Yes	Yes		160	Telophorus	olivaceus	olivaceus	olivaceus	interfluvius
Yes	Yes		161	Telophorus	olivaceus	olivaceus	olivaceus	makawa																																							1		1
Yes	Yes		162	Telophorus	olivaceus	olivaceus	olivaceus	olivaceus
Yes	Yes	Exclude	163	Telophorus	olivaceus	olivaceus	olivaceus	vitorum
Yes	Yes		164	Telophorus	nigrifrons	nigrifrons	nigrifrons	manningi
Yes	Yes		165	Telophorus	nigrifrons	nigrifrons	nigrifrons	nigrifrons																				1	1	1	1	1	1	1	1	1	1	1	1	1	1	1	1	1	1
Yes	Yes		166	Telophorus	nigrifrons	nigrifrons	nigrifrons	sandgroundi																																							1	1	1
Yes	Yes		167	Telophorus	kupeensis	kupeensis	kupeensis	kupeensis				1
Yes	Yes		168	Telophorus	dohertyi	dohertyi	dohertyi	dohertyi								1		1	1									1	1	1
Yes		Exclude	169	Malaconotus	lagdeni	lagdeni	lagdeni	lagdeni	1
Yes			170	Malaconotus	lagdeni	lagdeni	lagdeni	centralis								1		1
Yes	Yes		171	Malaconotus	gladiator	gladiator	gladiator	gladiator			1	1	1
Yes	Yes		172	Malaconotus	monteiri	monteiri	monteiri	monteiri
Yes	Yes		173	Malaconotus	monteiri	monteiri	perspicillatus	perspicillatus			1
Yes	Yes		174	Malaconotus	alius	alius	alius	alius																																	1
	Yes		175	Terpsiphone	bedfordi	bedfordi	bedfordi	bedfordi							1	1
Yes			176	Zavattariornis	stresemanni	stresemanni	stresemanni	stresemanni																		1
Yes	Yes		177	Pyrrhocorax	pyrrhocorax	pyrrhocorax	baileyi	baileyi																1	1
	Yes		178	Corvus	albicollis	albicollis	albicollis	albicollis							1	1	1	1	1	1	1							1	1	1	1	1	1	1	1	1	1	1	1	1	1	1	1	1	1	1	1	1	1
Yes	Yes		179	Corvus	albicollis	crassirostris	crassirostris	crassirostris																1	1
Yes	Yes		180	Chaetops	frenatus	frenatus	frenatus	frenatus
Yes	Yes		181	Chaetops	frenatus	aurantius	aurantius	aurantius
Yes	Yes		182	Elminia	albiventris	albiventris	albiventris	albiventris		1	1	1	1
Yes	Yes		183	Elminia	albiventris	albiventris	toroensis	toroensis							1	1	1	1
Yes	Yes		184	Elminia	albonotata	albonotata	albonotata	albonotata								1	1	1	1									1	1	1
Yes	Yes		185	Elminia	albonotata	albonotata	albonotata	subcaerulea																											1	1			1	1	1	1	1	1	1	1	1	1	1
Yes	Yes		186	Elminia	albonotata	albonotata	albonotata	swynnertoni
			187	Melaniparus	albiventris	albiventris	albiventris	albiventris				1	1														1	1	1	1	1	1	1	1								1	1
Yes	Yes		188	Melaniparus	fasciiventer	fasciiventer	fasciiventer	fasciiventer								1	1	1
Yes	Yes		189	Melaniparus	fasciiventer	fasciiventer	fasciiventer	kaboboensis											1
Yes	Yes		190	Melaniparus	fasciiventer	fasciiventer	fasciiventer	tanganjicae								1		1
Yes	Yes		191	Melaniparus	leuconotus	leuconotus	leuconotus	leuconotus																1	1
	Yes		192	Heteromirafra	archeri	archeri	archeri	archeri																	1
Yes	Yes		193	Heteromirafra	ruddi	ruddi	ruddi	ruddi
	Yes		194	Calandrella	blanfordi	blanfordi	blanfordi	blanfordi																1
	Yes		195	Calandrella	blanfordi	blanfordi	erlangeri	erlangeri																1	1
Yes	Yes		196	Sylvietta	leucophrys	leucophrys	chapini	chapini							1
Yes	Yes		197	Sylvietta	leucophrys	leucophrys	leucophrys	chloronota								1		1	1
Yes	Yes		198	Sylvietta	leucophrys	leucophrys	leucophrys	leucophrys									1											1	1	1
	Yes		199	Sphenoeacus	afer	afer	afer	afer
	Yes		200	Sphenoeacus	afer	afer	afer	excisus
	Yes		201	Sphenoeacus	afer	afer	afer	intermedius
	Yes		202	Sphenoeacus	afer	afer	afer	natalensis
Yes	Yes		203	Cryptillas	victorini	victorini	victorini	victorini
			204	Macrosphenus	pulitzeri	pulitzeri	pulitzeri	pulitzeri
	Yes	Exclude	205	Macrosphenus	kretschmeri	kretschmeri	kretschmeri	griseiceps
	Yes		206	Macrosphenus	kretschmeri	kretschmeri	kretschmeri	kretschmeri																									1			1		1	1	1	1	1
Yes	Yes		207	Graueria	vittata	vittata	vittata	vittata								1		1
			208	Eremomela	turneri	turneri	turneri	kalindei								1
			209	Eremomela	turneri	turneri	turneri	turneri																					1
			210	Schistolais	leontica	leontica	leontica	leontica	1
Yes	Yes		211	Oreophilus	robertsi	robertsi	robertsi	robertsi
Yes	Yes		212	Urolais	epichlorus	epichlorus	epichlorus	epichlorus			1	1	1
Yes	Yes		213	Urolais	epichlorus	epichlorus	mariae	mariae		1
Yes	Yes		214	Oreolais	pulcher	pulcher	pulcher	murphyi												1
Yes	Yes		215	Oreolais	pulcher	pulcher	pulcher	pulcher					1		1												1	1	1	1
Yes	Yes		216	Oreolais	ruwenzorii	ruwenzorii	ruwenzorii	ruwenzorii								1	1	1	1
Yes	Yes		217	Artisornis	metopias	metopias	metopias	altus																																	1
Yes	Yes		218	Artisornis	metopias	metopias	metopias	metopias																												1	1	1	1	1		1
Yes	Yes		219	Artisornis	moreaui	moreaui	moreaui	moreaui																												1
Yes	Yes	Exclude	220	Artisornis	moreaui	moreaui	sousae	sousae
Yes	Yes		221	Poliolais	lopezi	lopezi	alexanderi	alexanderi			1
Yes	Yes		222	Poliolais	lopezi	lopezi	lopezi	lopezi		1
Yes	Yes		223	Poliolais	lopezi	lopezi	manengubae	manengubae				1	1
Yes	Yes		224	Apalis	thoracica	thoracica	thoracica	arnoldi
Yes	Yes		225	Apalis	thoracica	thoracica	thoracica	capensis
Yes	Yes		226	Apalis	thoracica	thoracica	thoracica	claudei
Yes	Yes		227	Apalis	thoracica	thoracica	thoracica	drakensbergensis
Yes	Yes		228	Apalis	thoracica	thoracica	thoracica	flaviventris
Yes	Yes		229	Apalis	thoracica	thoracica	thoracica	griseiceps																							1	1	1
Yes	Yes		230	Apalis	thoracica	thoracica	thoracica	griseopyga
Yes	Yes		231	Apalis	thoracica	thoracica	thoracica	lebomboensis
Yes	Yes		232	Apalis	thoracica	thoracica	thoracica	murina																												1	1	1	1	1		1	1
Yes	Yes		233	Apalis	thoracica	thoracica	thoracica	pareensis																											1
Yes	Yes		234	Apalis	thoracica	thoracica	thoracica	quarta
Yes	Yes		235	Apalis	thoracica	thoracica	thoracica	rhodesiae
Yes	Yes		236	Apalis	thoracica	thoracica	thoracica	spelonkensis
Yes	Yes		237	Apalis	thoracica	thoracica	thoracica	thoracica
Yes	Yes		238	Apalis	thoracica	thoracica	thoracica	uluguru																																	1
Yes	Yes		239	Apalis	thoracica	thoracica	thoracica	whitei																																						1	1	1	1
Yes	Yes		240	Apalis	thoracica	thoracica	thoracica	youngi																																				1	1
Yes	Yes		241	Apalis	thoracica	fuscigularis	fuscigularis	fuscigularis																										1
Yes	Yes		242	Apalis	thoracica	flavigularis	flavigularis	flavigularis																																							1	1	1
Yes	Yes		243	Apalis	thoracica	lynesi	lynesi	lynesi
Yes	Yes		244	Apalis	jacksoni	jacksoni	jacksoni	bambuluensis			1	1	1
Yes	Yes		245	Apalis	jacksoni	jacksoni	jacksoni	jacksoni							1	1	1	1	1								1	1	1	1
Yes	Yes	Exclude	246	Apalis	jacksoni	jacksoni	jacksoni	minor
Yes	Yes		247	Apalis	jacksoni	jacksoni	jacksoni	unknown
Yes	Yes	Exclude	248	Apalis	chariessa	chariessa	chariessa	chariessa
Yes	Yes		249	Apalis	chariessa	chariessa	chariessa	macphersoni																																	1	1					1	1
			250	Apalis	personata	binotata	binotata	binotata			1	1			1	1	1	1
	Yes		251	Apalis	personata	personata	personata	marungensis												1
	Yes		252	Apalis	personata	personata	personata	personata							1	1	1	1	1
Yes	Yes		253	Apalis	rufogularis	argentea	argentea	argentea										1			1
Yes	Yes		254	Apalis	rufogularis	bamendae	bamendae	bamendae					1
Yes	Yes		255	Apalis	porphyrolaema	kaboboensis	kaboboensis	kaboboensis											1
Yes	Yes		256	Apalis	porphyrolaema	porphyrolaema	porphyrolaema	affinis										1
Yes	Yes		257	Apalis	porphyrolaema	porphyrolaema	porphyrolaema	porphyrolaema							1	1	1	1										1	1	1
Yes	Yes		258	Apalis	porphyrolaema	chapini	chapini	chapini																															1	1	1	1
Yes	Yes		259	Apalis	porphyrolaema	chapini	chapini	strausae																																			1	1	1
			260	Apalis	melanocephala	melanocephala	melanocephala	addenda
			261	Apalis	melanocephala	melanocephala	melanocephala	adjacens																																				1	1	1
			262	Apalis	melanocephala	melanocephala	melanocephala	fuliginosa																																								1	1
			263	Apalis	melanocephala	melanocephala	melanocephala	lightoni
			264	Apalis	melanocephala	melanocephala	melanocephala	melanocephala																												1
		Exclude	265	Apalis	melanocephala	melanocephala	melanocephala	melanocephala
			266	Apalis	melanocephala	melanocephala	melanocephala	moschi																										1	1	1	1	1	1	1	1	1
			267	Apalis	melanocephala	melanocephala	melanocephala	muhuluensis
			268	Apalis	melanocephala	melanocephala	melanocephala	nigrodorsalis																						1
			269	Apalis	melanocephala	melanocephala	melanocephala	tenebricosa
Yes	Yes		270	Apalis	chirindensis	chirindensis	chirindensis	chirindensis
Yes	Yes		271	Apalis	chirindensis	chirindensis	chirindensis	vumbae
Yes	Yes		272	Apalis	cinerea	cinerea	cinerea	cinerea							1	1	1	1	1								1	1	1	1
Yes	Yes		273	Apalis	cinerea	cinerea	cinerea	funebris				1	1
Yes	Yes		274	Apalis	cinerea	cinerea	grandis	grandis
Yes	Yes		275	Apalis	cinerea	cinerea	sclateri	sclateri		1	1
Yes	Yes		276	Apalis	cinerea	alticola	alticola	alticola																							1	1										1	1	1	1
Yes	Yes		277	Apalis	cinerea	alticola	alticola	dowsetti												1
	Yes		278	Apalis	karamojae	karamojae	karamojae	karamojae																			1	1
	Yes		279	Apalis	karamojae	karamojae	karamojae	stronachi																					1
			280	Prinia	hypoxantha	hypoxantha	hypoxantha	hypoxantha
	Yes		281	Prinia	bairdii	bairdii	bairdii	bairdii			1	1	1	1
	Yes		282	Prinia	bairdii	bairdii	bairdii	heinrichi
	Yes		283	Prinia	bairdii	bairdii	melanops	melanops																				1	1
	Yes		284	Prinia	bairdii	bairdii	melanops	obscura							1	1	1	1
Yes	Yes		285	Scepomycter	winifredae	winifredae	rubehoensis	rubehoensis																															1	1
Yes	Yes		286	Scepomycter	winifredae	winifredae	winifredae	winifredae																																	1	1
	Yes	Exclude	287	Eminia	lepida	lepida	lepida	lepida							1	1	1	1									1	1	1	1	1
Yes	Yes		288	Cisticola	chubbi	chubbi	chubbi	chubbi							1	1	1	1	1									1	1
Yes	Yes		289	Cisticola	chubbi	chubbi	chubbi	marungensis												1
Yes	Yes		290	Cisticola	chubbi	chubbi	discolor	adametzi				1	1
Yes	Yes		291	Cisticola	chubbi	chubbi	discolor	discolor			1
Yes	Yes		292	Cisticola	hunteri	hunteri	hunteri	hunteri																				1	1	1	1	1	1
Yes	Yes		293	Cisticola	nigriloris	nigriloris	nigriloris	nigriloris																																	1	1	1	1	1
Yes	Yes		294	Cisticola	bodessa	bodessa	bodessa	bodessa																1	1	1	1	1	1	1
Yes	Yes		295	Cisticola	bodessa	bodessa	bodessa	kaffensis																1
Yes	Yes		296	Cisticola	lais	lais	distinctus	distinctus																					1		1	1
Yes	Yes		297	Cisticola	lais	lais	lais	lais
Yes	Yes		298	Cisticola	lais	lais	lais	maculatus
Yes	Yes		299	Cisticola	lais	lais	lais	mashona
Yes	Yes		300	Cisticola	lais	lais	lais	monticola
Yes	Yes		301	Cisticola	lais	lais	lais	namba
Yes	Yes		302	Cisticola	lais	lais	lais	oreobates
Yes	Yes		303	Cisticola	lais	lais	lais	semifasciatus																																	1	1	1	1	1		1	1	1
Yes	Yes		304	Cisticola	njombe	njombe	njombe	mariae																																				1
Yes	Yes		305	Cisticola	njombe	njombe	njombe	njombe																																		1	1
	Yes		306	Cisticola	lugubris	lugubris	lugubris	lugubris																1	1
Yes	Yes		307	Cisticola	robustus	robustus	angolensis	angolensis
Yes	Yes		308	Cisticola	robustus	robustus	nuchalis	awemba
Yes	Yes		309	Cisticola	robustus	robustus	nuchalis	nuchalis								1	1	1		1
Yes	Yes		310	Cisticola	robustus	robustus	omo	omo																	1
Yes	Yes		311	Cisticola	robustus	robustus	robustus	robustus																1
Yes	Yes		312	Cisticola	robustus	robustus	robustus	schraderi																1
Yes	Yes		313	Cisticola	robustus	robustus	santae	santae					1
Yes	Yes		314	Cisticola	robustus	aberdare	aberdare	aberdare																						1
			315	Cisticola	brunnescens	brunnescens	brunnescens	brunnescens																1	1	1
			316	Cisticola	brunnescens	brunnescens	brunnescens	hindii																						1		1
			317	Cisticola	brunnescens	brunnescens	brunnescens	nakuruensis																					1		1
			318	Cisticola	brunnescens	brunnescens	brunnescens	wambera																1
			319	Cisticola	brunnescens	brunnescens	lynesi	lynesi					1
			320	Cisticola	brunnescens	brunnescens	lynesi	mbangensis					1
Yes	Yes		321	Cisticola	ayresii	ayresii	ayresii	ayresii																																			1	1
Yes	Yes		322	Cisticola	ayresii	ayresii	ayresii	entebbe							1	1	1	1
Yes	Yes		323	Cisticola	ayresii	ayresii	ayresii	imatong																			1
Yes	Yes		324	Cisticola	ayresii	ayresii	ayresii	itombwensis								1
Yes	Yes		325	Cisticola	ayresii	ayresii	ayresii	mauensis																						1
Yes	Yes	Exclude	326	Cisticola	ayresii	ayresii	gabun	gabun
Yes	Yes		327	Iduna	similis	similis	similis	similis								1	1	1	1							1	1	1	1	1	1	1	1					1	1	1	1	1	1	1
			328	Schoenicola	brevirostris	brevirostris	brevirostris	alexinae	1			1	1		1	1	1	1	1	1	1			1			1	1	1		1	1											1	1	1
			329	Schoenicola	brevirostris	brevirostris	brevirostris	brevirostris																																						1	1	1	1
Yes	Yes		330	Bradypterus	barratti	barratti	barratti	barratti
Yes	Yes		331	Bradypterus	barratti	barratti	barratti	cathkinensis
Yes	Yes		332	Bradypterus	barratti	barratti	barratti	godfreyi
Yes	Yes		333	Bradypterus	barratti	barratti	barratti	priesti
Yes	Yes		334	Bradypterus	barratti	lopezi	bangwaensis	bangwaensis					1
Yes	Yes		335	Bradypterus	barratti	lopezi	barakae	barakae									1	1	1
Yes	Yes		336	Bradypterus	barratti	lopezi	boultoni	boultoni
Yes	Yes		337	Bradypterus	barratti	lopezi	lopezi	camerunensis			1
Yes	Yes		338	Bradypterus	barratti	lopezi	lopezi	lopezi		1
Yes	Yes		339	Bradypterus	barratti	lopezi	lopezi	manengubae				1
Yes	Yes		340	Bradypterus	barratti	lopezi	mariae	granti																																					1	1	1	1	1
Yes	Yes		341	Bradypterus	barratti	lopezi	mariae	mariae																				1	1	1	1	1	1
Yes	Yes		342	Bradypterus	barratti	lopezi	mariae	ufipae												1
Yes	Yes		343	Bradypterus	barratti	lopezi	mariae	usambarae																										1	1	1	1	1	1	1	1	1	1	1
Yes	Yes		344	Bradypterus	cinnamomeus	cinnamomeus	cinnamomeus	cavei																			1
Yes	Yes		345	Bradypterus	cinnamomeus	cinnamomeus	cinnamomeus	cinnamomeus										1						1	1			1	1	1	1	1	1
Yes	Yes		346	Bradypterus	cinnamomeus	cinnamomeus	cinnamomeus	mildbreadi									1
Yes	Yes		347	Bradypterus	cinnamomeus	cinnamomeus	cinnamomeus	nyassae												1															1	1	1	1	1	1	1	1	1	1	1	1	1		1
Yes	Yes		348	Bradypterus	sylvaticus	sylvaticus	sylvaticus	sylvaticus
Yes	Yes		349	Bradypterus	sylvaticus	sylvaticus	sylvaticus	pondoensis
Yes	Yes		350	Bradypterus	carpalis	graueri	graueri	graueri								1		1
	Yes		351	Bradypterus	baboecala	baboecala	elgonensis	elgonensis																				1	1	1
			352	Bradypterus	carpalis	carpalis	carpalis	carpalis							1	1		1											1
	Yes		353	Locustella	alfredi	alfredi	alfredi	alfredi							1	1	1	1						1			1	1
	Yes		354	Locustella	alfredi	alfredi	alfredi	kungwensis												1	1
Yes	Yes		355	Hirundo	megaensis	megaensis	megaensis	megaensis																		1
Yes	Yes		356	Hirundo	atrocaerulea	atrocaerulea	atrocaerulea	atrocaerulea																																		1	1	1	1		1		1
Yes	Yes		357	Psalidoprocne	fuliginosa	fuliginosa	fuliginosa	fuliginosa		1	1
Yes	Yes		358	Arizelocichla	montana	montana	montana	montana			1	1	1
Yes	Yes		359	Arizelocichla	masukuensis	masukuensis	kakamegae	kakamegae							1	1	1	1	1										1
Yes	Yes		360	Arizelocichla	masukuensis	masukuensis	kakamegae	kungwensis													1
Yes	Yes		361	Arizelocichla	masukuensis	masukuensis	masukuensis	masukuensis																																			1
Yes	Yes		362	Arizelocichla	masukuensis	masukuensis	masukuensis	roehli																											1	1	1	1	1	1	1	1
Yes	Yes		363	Arizelocichla	tephrolaema	tephrolaema	tephrolaema	bamendae				1	1
Yes	Yes		364	Arizelocichla	tephrolaema	tephrolaema	tephrolaema	tephrolaema		1	1
Yes	Yes		365	Arizelocichla	tephrolaema	nigriceps	kikuyuensis	kikuyuensis								1	1	1	1									1	1	1
Yes	Yes		366	Arizelocichla	tephrolaema	nigriceps	nigriceps	nigriceps																							1	1	1
Yes	Yes		367	Arizelocichla	tephrolaema	nigriceps	nigriceps	usambarae																										1	1	1
Yes	Yes		368	Arizelocichla	tephrolaema	neumanni	neumanni	neumanni																																	1
Yes	Yes		369	Arizelocichla	tephrolaema	chlorigula	chlorigula	chlorigula																															1	1		1	1
Yes	Yes		370	Arizelocichla	tephrolaema	fusciceps	fusciceps	fusciceps																																			1	1	1	1	1	1	1
Yes	Yes		371	Arizelocichla	milanjensis	milanjensis	milanjensis	milanjensis																																									1
Yes	Yes		372	Arizelocichla	milanjensis	milanjensis	olivaceiceps	olivaceiceps																																			1	1	1	1	1	1
Yes	Yes		373	Arizelocichla	milanjensis	milanjensis	striifacies	striifacies																							1	1	1	1	1	1	1	1	1	1	1	1
	Yes		374	Chlorocichla	laetissima	laetissima	laetissima	laetissima							1		1										1	1	1
	Yes		375	Chlorocichla	laetissima	laetissima	laetissima	schoutedeni											1	1
	Yes		376	Chlorocichla	prigoginei	prigoginei	prigoginei	prigoginei							1
Yes	Yes		377	Phyllastrephus	cabinisi	cabinisi	cabinisi	cabinisi
Yes	Yes		378	Phyllastrephus	cabinisi	cabinisi	cabinisi	nandensis																					1
Yes	Yes		379	Phyllastrephus	cabinisi	cabinisi	cabinisi	ngurumanensis																					1
Yes	Yes		380	Phyllastrephus	cabinisi	cabinisi	cabinisi	sucosus							1	1	1	1	1	1							1	1	1
Yes	Yes		381	Phyllastrephus	cabinisi	cabinisi	placidus	placidus																						1	1	1	1	1	1	1	1	1	1	1	1	1	1	1	1	1	1	1	1
Yes	Yes		382	Phyllastrephus	poensis	poensis	poensis	poensis		1	1	1	1
			383	Phyllastrephus	lorenzi	lorenzi	lorenzi	lorenzi							1	1	1
Yes	Yes		384	Phyllastrephus	flavostriatus	flavostriatus	alfredi	alfredi																																				1	1
Yes	Yes		385	Phyllastrephus	flavostriatus	flavostriatus	flavostriatus	flavostriatus
Yes	Yes		386	Phyllastrephus	flavostriatus	flavostriatus	flavostriatus	graueri							1
Yes	Yes		387	Phyllastrephus	flavostriatus	flavostriatus	flavostriatus	kungwensis													1
Yes	Yes		388	Phyllastrephus	flavostriatus	flavostriatus	flavostriatus	olivaceogriseus								1	1	1	1
Yes	Yes		389	Phyllastrephus	flavostriatus	flavostriatus	flavostriatus	tenuirostris																									1		1	1					1
Yes	Yes		390	Phyllastrephus	flavostriatus	flavostriatus	flavostriatus	uzungwensis																																		1
Yes	Yes		391	Phyllastrephus	flavostriatus	flavostriatus	flavostriatus	vincenti																																						1	1	1	1
	Yes		392	Phyllastrephus	poliocephalus	poliocephalus	poliocephalus	poliocephalus			1	1	1
			393	Phyllastrephus	albigula	albigula	albigula	albigula																												1	1	1
Yes	Yes		394	Phylloscopus	umbrovirens	umbrovirens	umbrovirens	alpinus									1
Yes	Yes		395	Phylloscopus	umbrovirens	umbrovirens	umbrovirens	dorcadichroa																											1
Yes	Yes		396	Phylloscopus	umbrovirens	umbrovirens	umbrovirens	fugglescouchmani																																	1
Yes	Yes		397	Phylloscopus	umbrovirens	umbrovirens	umbrovirens	mackenzianus																		1	1	1	1	1	1	1	1
Yes	Yes		398	Phylloscopus	umbrovirens	umbrovirens	umbrovirens	omoensis																1
Yes	Yes		399	Phylloscopus	umbrovirens	umbrovirens	umbrovirens	umbrovirens														1		1	1
Yes	Yes		400	Phylloscopus	umbrovirens	umbrovirens	umbrovirens	wilhelmi								1		1
Yes	Yes		401	Phylloscopus	umbrovirens	umbrovirens	umbrovirens	williamsi														1
Yes	Yes	Exclude	402	Phylloscopus	umbrovirens	umbrovirens	umbrovirens	yemenensis
Yes	Yes		403	Phylloscopus	ruficapilla	ruficapilla	ruficapilla	alacris
Yes	Yes		404	Phylloscopus	ruficapilla	ruficapilla	ruficapilla	johnstoni																																			1	1	1	1	1	1	1
Yes	Yes		405	Phylloscopus	ruficapilla	ruficapilla	ruficapilla	minullus																										1	1	1	1	1	1	1	1
Yes	Yes		406	Phylloscopus	ruficapilla	ruficapilla	ruficapilla	ochrogularis													1																					1
Yes	Yes		407	Phylloscopus	ruficapilla	ruficapilla	ruficapilla	quelimanensis
Yes	Yes		408	Phylloscopus	ruficapilla	ruficapilla	ruficapilla	ruficapilla
Yes	Yes		409	Phylloscopus	ruficapilla	ruficapilla	ruficapilla	voelckeri
Yes	Yes		410	Phylloscopus	laetus	laetus	laetus	laetus							1	1	1	1
Yes	Yes		411	Phylloscopus	laetus	laetus	laetus	schoutedeni											1
	Yes		412	Phylloscopus	laurae	laurae	laurae	eustacei
	Yes		413	Phylloscopus	laurae	laurae	laurae	laurae
Yes	Yes		414	Phylloscopus	herberti	herberti	herberti	camerunensis			1	1	1	1
Yes	Yes		415	Phylloscopus	herberti	herberti	herberti	herberti		1
	Yes		416	Phylloscopus	budongoensis	budongoensis	budongoensis	budongoensis						1	1	1	1	1										1	1
Yes	Yes		417	Urosphena	neumanni	neumanni	neumanni	neumanni								1		1	1
Yes	Yes		418	Sylvia	galinieri	galinieri	galinieri	galinieri																1	1
Yes	Yes		419	Sylvia	abyssinica	abyssinica	abyssinica	abyssinica																1	1	1	1	1	1	1	1	1	1		1	1			1	1	1	1
Yes	Yes		420	Sylvia	abyssinica	abyssinica	abyssinica	stactigula
Yes	Yes		421	Sylvia	abyssinica	abyssinica	atriceps	atriceps					1		1	1	1	1	1
Yes	Yes		422	Sylvia	abyssinica	abyssinica	claudei	claudei		1
Yes	Yes		423	Sylvia	abyssinica	abyssinica	monachus	monachus			1
Yes	Yes		424	Sylvia	abyssinica	abyssinica	stierlingi	stierlingi																																			1	1
Yes	Yes		425	Sylvia	nigricapillus	nigricapillus	nigricapillus	nigricapillus
Yes	Yes		426	Curruca	lugens	lugens	griseiventris	griseiventris																	1
Yes	Yes	Exclude	427	Curruca	lugens	lugens	lugens	clara
Yes	Yes		428	Curruca	lugens	lugens	lugens	jacksoni												1							1	1	1	1	1	1												1	1	1	1
Yes	Yes		429	Curruca	lugens	lugens	lugens	lugens																1	1
Yes	Yes		430	Curruca	lugens	lugens	lugens	prigoginei								1
			431	Zosterops	abyssinicus	abyssinicus	abyssinicus	abyssinicus																1	1
		Exclude	432	Zosterops	abyssinicus	abyssinicus	abyssinicus	arabs
			433	Zosterops	abyssinicus	abyssinicus	abyssinicus	omoensis																1
			434	Zosterops	abyssinicus	abyssinicus	socotranus	somali_form														1
Yes	Yes		435	Zosterops	poliogastrus	mbuluensis	mbuluensis	mbuluensis																							1	1			1
		Exclude	436	Zosterops	abyssinicus	flavilateralis	flavilateralis	flavilateralis																						1	1	1	1	1	1	1
		Exclude	437	Zosterops	abyssinicus	flavilateralis	flavilateralis	jubaensis																		1
Yes	Yes		438	Zosterops	poliogastrus	silvanus	silvanus	silvanus																										1
Yes	Yes		439	Zosterops	poliogastrus	winifredae	winifredae	winifredae																											1	1
Yes	Yes		440	Zosterops	melanocephalus	melanocephalus	melanocephalus	melanocephalus			1
			441	Zosterops	brunneus	brunneus	brunneus	brunneus		1
Yes	Yes		442	Zosterops	poliogastrus	poliogastrus	kaffensis	kaffensis																1
Yes	Yes		443	Zosterops	poliogastrus	poliogastrus	kulalensis	kulalensis																		1
Yes	Yes		444	Zosterops	poliogastrus	poliogastrus	poliogastrus	poliogastrus																1	1		1
Yes	Yes		445	Zosterops	poliogastrus	kikuyuensis	kikuyuensis	kikuyuensis																						1
Yes	Yes		446	Zosterops	poliogastrus	eurycricotus	eurycricotus	eurycricotus																							1	1	1
Yes	Yes		447	Illadopsis	pyrrhoptera	pyrrhoptera	pyrrhoptera	nyasae																																				1
Yes	Yes		448	Illadopsis	pyrrhoptera	pyrrhoptera	pyrrhoptera	pyrrhoptera							1	1	1	1	1		1							1	1
		Exclude	449	Illadopsis	rufipennis	rufipennis	rufipennis	rufipennis
	Yes		450	Turdoides	hypoleuca	hypoleuca	hypoleuca	hypoleuca																						1	1	1	1
	Yes		451	Turdoides	hypoleuca	hypoleuca	hypoleuca	rufuensis																												1		1	1	1	1	1
Yes	Yes		452	Turdoides	gilberti	gilberti	gilberti	gilberti				1
Yes	Yes		453	Turdoides	rufocincta	rufocincta	rufocincta	rufocincta								1		1	1
Yes	Yes		454	Turdoides	rufocincta	chapini	chapini	chapini							1
Yes	Yes		455	Turdoides	rufocincta	chapini	chapini	kalindei								1
Yes	Yes		456	Turdoides	rufocincta	chapini	chapini	nyombensis								1
Yes	Yes		457	Onychognathus	tenuirostris	tenuirostris	tenuirostris	tenuirostris																1	1
Yes	Yes		458	Onychognathus	tenuirostris	tenuirostris	tenuirostris	theresae								1	1	1										1	1	1		1	1			1			1		1	1	1	1	1
Yes	Yes		459	Onychognathus	walleri	walleri	elgonensis	elgonensis							1	1	1	1			1						1	1	1
Yes	Yes		460	Onychognathus	walleri	walleri	preussi	preussi		1	1	1	1
Yes	Yes		461	Onychognathus	walleri	walleri	walleri	walleri																						1	1	1	1		1	1	1	1	1	1	1	1	1	1
Yes	Yes		462	Onychognathus	albirostris	albirostris	albirostris	albirostris																1	1
			463	Onychognathus	blythii	blythii	blythii	blythii														1	1	1	1
Yes	Yes		464	Pholia	sharpii	sharpii	sharpii	sharpii							1	1	1	1			1			1	1	1	1	1	1	1	1	1	1	1	1	1							1
Yes	Yes		465	Poeoptera	femoralis	femoralis	femoralis	femoralis																						1		1	1	1	1
Yes	Yes		466	Poeoptera	stuhlmanni	stuhlmanni	stuhlmanni	stuhlmanni							1	1	1	1			1			1			1	1	1
Yes	Yes		467	Poeoptera	kenricki	kenricki	kenricki	bensoni																						1
Yes	Yes		468	Poeoptera	kenricki	kenricki	kenricki	kenricki																							1	1	1		1	1			1		1	1	1	1
Yes		Exclude	469	Geokichla	guttata	guttata	maxis	maxis
Yes		Exclude	470	Geokichla	guttata	guttata	lippensi	lippensi
Yes			471	Geokichla	guttata	guttata	guttata	fischeri
Yes			472	Geokichla	guttata	guttata	guttata	belcheri																																								1
Yes			473	Geokichla	guttata	guttata	guttata	guttata
			474	Geokichla	crossleyi	crossleyi	crossleyi	crossleyi			1	1	1
			475	Geokichla	crossleyi	crossleyi	pilettei	pilettei							1	1
Yes	Yes		476	Geokichla	piaggiae	oberlaenderi	oberlaenderi	oberlaenderi							1	1		1
Yes	Yes		477	Geokichla	piaggiae	piaggiae	piaggiae	hadii																			1
Yes	Yes		478	Geokichla	piaggiae	piaggiae	piaggiae	kilimensis																									1
Yes	Yes		479	Geokichla	piaggiae	piaggiae	piaggiae	piaggiae								1		1						1	1			1	1	1
Yes	Yes	Exclude	480	Geokichla	piaggiae	piaggiae	piaggiae	rowei																					1
Yes	Yes		481	Geokichla	piaggiae	piaggiae	piaggiae	ruwenzorii									1
Yes	Yes		482	Geokichla	piaggiae	piaggiae	tanganjicae	tanganjicae								1		1	1
Yes	Yes		483	Geokichla	gurneyi	gurneyi	gurneyi	chuka																						1
Yes	Yes		484	Geokichla	gurneyi	gurneyi	gurneyi	disruptans																																						1	1	1	1
Yes	Yes		485	Geokichla	gurneyi	gurneyi	gurneyi	gurneyi
Yes	Yes		486	Geokichla	gurneyi	gurneyi	gurneyi	otomitra																													1	1	1	1	1	1	1	1	1
Yes	Yes		487	Geokichla	gurneyi	gurneyi	gurneyi	raineyi																									1	1	1	1
Yes	Yes		488	Turdus	olivaceus	abyssinicus	abyssinicus	abyssinicus																1	1	1	1	1	1	1
Yes	Yes		489	Turdus	olivaceus	abyssinicus	abyssinicus	bambusicola								1		1	1
Yes	Yes		490	Turdus	olivaceus	abyssinicus	abyssinicus	baraka								1	1
Yes	Yes		491	Turdus	olivaceus	abyssinicus	abyssinicus	deckeni																								1	1
Yes	Yes		492	Turdus	olivaceus	abyssinicus	abyssinicus	nyikae																																1	1	1	1	1	1
Yes	Yes		493	Turdus	olivaceus	abyssinicus	oldeani	oldeani																							1
Yes	Yes		494	Turdus	olivaceus	helleri	helleri	helleri																										1
Yes	Yes		495	Turdus	olivaceus	roehli	roehli	roehli																											1	1
Yes	Yes		496	Turdus	olivaceus	ludovicae	ludovicae	ludovicae
Yes	Yes		497	Turdus	olivaceus	olivaceus	olivaceus	culminans
Yes	Yes		498	Turdus	olivaceus	olivaceus	olivaceus	milanjensis																																						1	1	1	1
Yes	Yes		499	Turdus	olivaceus	olivaceus	olivaceus	olivaceus
Yes	Yes		500	Turdus	olivaceus	olivaceus	olivaceus	pondoensis
Yes	Yes		501	Turdus	olivaceus	olivaceus	olivaceus	swynnertoni
Yes	Yes		502	Turdus	olivaceus	olivaceus	olivaceus	transvaalensis
			503	Muscicapa	adusta	adusta	adusta	poensis		1	1	1	1
			504	Muscicapa	adusta	adusta	adusta	pumila					1			1	1	1	1								1
			505	Muscicapa	adusta	adusta	adusta	minima																1	1
			506	Muscicapa	adusta	adusta	adusta	marsabit																		1
			507	Muscicapa	adusta	adusta	adusta	murina																							1	1	1	1
			508	Muscicapa	adusta	adusta	adusta	fuelleborni																														1	1	1	1	1
			509	Muscicapa	adusta	adusta	adusta	subadusta																																			1	1	1	1	1	1	1
		Exclude	510	Muscicapa	adusta	adusta	adusta	mesica
			511	Muscicapa	adusta	adusta	adusta	fuscula
			512	Muscicapa	adusta	adusta	adusta	adusta
Yes	Yes		513	Fraseria	lendu	lendu	itombwensis	itombwensis								1
Yes	Yes		514	Fraseria	lendu	lendu	lendu	lendu							1			1						1
Yes	Yes		515	Melaenornis	ardesiacus	ardesiacus	ardesiacus	ardesiacus								1	1	1
	Yes		516	Melaenornis	fischeri	fischeri	fischeri	fischeri																			1	1	1	1	1	1	1		1	1
	Yes		517	Melaenornis	fischeri	fischeri	fischeri	nyikensis												1																				1	1	1	1	1
	Yes		518	Melaenornis	fischeri	fischeri	fischeri	semicinctus							1
	Yes		519	Melaenornis	fischeri	fischeri	fischeri	toruensis								1		1
	Yes		520	Melaenornis	brunneus	brunneus	brunneus	brunneus
Yes	Yes		521	Melaenornis	chocolatinus	chocolatinus	chocolatinus	chocolatinus																1	1
Yes	Yes		522	Melaenornis	chocolatinus	chocolatinus	chocolatinus	reichenowi																1
Yes	Yes		523	Cossyphicula	roberti	roberti	roberti	roberti		1	1	1	1
Yes	Yes		524	Cossyphicula	roberti	roberti	rufescentior	rufescentior							1	1		1
Yes	Yes		525	Cossypha	isabellae	isabellae	batesi	batesi				1	1
Yes	Yes		526	Cossypha	isabellae	isabellae	isabellae	isabellae			1
Yes	Yes		527	Cossypha	archeri	archeri	archeri	archeri								1	1	1
Yes	Yes		528	Cossypha	archeri	archeri	kimbutui	kimbutui											1
Yes	Yes		529	Cossypha	anomala	anomala	anomala	anomala																																							1		1
Yes	Yes		530	Cossypha	anomala	anomala	anomala	gurue
Yes	Yes		531	Cossypha	anomala	anomala	anomala	macclounii																																			1	1
Yes	Yes		532	Cossypha	anomala	anomala	grotei	grotei																															1		1	1
Yes	Yes		533	Cossypha	anomala	anomala	mbuluensis	mbuluensis																							1
Yes	Yes		534	Cossypha	caffra	caffra	caffra	caffra
Yes	Yes		535	Cossypha	caffra	caffra	caffra	iolaema																			1	1	1	1	1	1	1	1	1	1	1	1	1	1	1	1	1	1	1	1	1	1	1
Yes	Yes		536	Cossypha	caffra	caffra	caffra	kivuensis								1		1
Yes	Yes	Exclude	537	Cossypha	caffra	caffra	caffra	namaquensis
			538	Cossypha	polioptera	polioptera	nigriceps	nigriceps	1				1
			539	Cossypha	polioptera	polioptera	nigriceps	tessmanni					1
			540	Cossypha	polioptera	polioptera	polioptera	polioptera							1	1	1	1		1							1	1	1
Yes	Yes		541	Cossypha	semirufa	semirufa	semirufa	donaldsoni																	1
Yes	Yes		542	Cossypha	semirufa	semirufa	semirufa	intercedens																						1	1	1	1	1	1
Yes	Yes		543	Cossypha	semirufa	semirufa	semirufa	semirufa																1	1	1
	Yes		544	Cossypha	dichroa	dichroa	dichroa	dichroa
	Yes		545	Cossypha	dichroa	dichroa	dichroa	mimica
	Yes		546	Xenocopsychus	ansorgei	ansorgei	ansorgei	ansorgei
Yes	Yes		547	Pogonocichla	stellata	stellata	stellata	elgonensis																				1
Yes	Yes		548	Pogonocichla	stellata	stellata	stellata	guttifer																									1
Yes	Yes		549	Pogonocichla	stellata	stellata	stellata	helleri																										1	1	1
Yes	Yes		550	Pogonocichla	stellata	stellata	stellata	intensa																					1	1	1	1
Yes	Yes	Exclude	551	Pogonocichla	stellata	stellata	stellata	macarthuri
Yes	Yes		552	Pogonocichla	stellata	stellata	stellata	orientalis																													1	1	1	1	1	1	1	1	1	1	1	1	1
Yes	Yes		553	Pogonocichla	stellata	stellata	stellata	pallidiflava																			1
Yes	Yes		554	Pogonocichla	stellata	stellata	stellata	ruwenzorii								1	1	1	1
Yes	Yes		555	Pogonocichla	stellata	stellata	stellata	stellata
Yes	Yes		556	Pogonocichla	stellata	stellata	stellata	transvaalensis
Yes	Yes		557	Swynnertonia	swynnertoni	swynnertoni	rodgersi	rodgersi																												1					1	1
Yes	Yes		558	Swynnertonia	swynnertoni	swynnertoni	swynnertoni	swynnertoni
Yes	Yes		559	Chamaetylas	poliophrys	poliophrys	poliophrys	kaboboensis											1
Yes	Yes		560	Chamaetylas	poliophrys	poliophrys	poliophrys	poliophrys								1	1	1
Yes	Yes		561	Chamaetylas	choloensis	choloensis	choloensis	choloensis																																								1	1
Yes	Yes		562	Chamaetylas	choloensis	choloensis	choloensis	namuli
Yes	Yes		563	Chamaetylas	fuelleborni	fuelleborni	fuelleborni	fuelleborni																											1	1	1	1	1	1	1	1	1	1	1
Yes	Yes		564	Sheppardia	bocagei	bocagei	bocagei	bocagei
Yes	Yes		565	Sheppardia	bocagei	bocagei	bocagei	chapini
Yes	Yes		566	Sheppardia	bocagei	bocagei	bocagei	ilyai													1
Yes	Yes		567	Sheppardia	bocagei	bocagei	bocagei	kaboboensis											1
Yes	Yes		568	Sheppardia	bocagei	bocagei	bocagei	kungwensis													1
Yes	Yes		569	Sheppardia	bocagei	bocagei	bocagei	schoutedeni							1	1
Yes	Yes		570	Sheppardia	bocagei	bocagei	granti	granti			1	1	1
Yes	Yes		571	Sheppardia	bocagei	bocagei	poensis	poensis		1
Yes	Yes		572	Sheppardia	aequatorialis	aequatorialis	aequatorialis	acholiensis																			1
Yes	Yes		573	Sheppardia	aequatorialis	aequatorialis	aequatorialis	aequatorialis							1	1	1	1										1	1
Yes	Yes		574	Sheppardia	sharpei	sharpei	sharpei	sharpei																																	1	1	1	1
Yes	Yes		575	Sheppardia	sharpei	sharpei	sharpei	usambarae																												1		1
	Yes		576	Sheppardia	gunningi	gunningi	alticola	alticola																													1
	Yes		577	Sheppardia	gunningi	gunningi	bensoni	bensoni																																					1
	Yes	Exclude	578	Sheppardia	gunningi	gunningi	gunningi	gunningi
	Yes		579	Sheppardia	gunningi	gunningi	sokokensis	sokokensis																												1
	Yes		580	Sheppardia	gabela	gabela	gabela	gabela
Yes	Yes		581	Sheppardia	lowei	lowei	lowei	lowei																																		1
Yes	Yes		582	Sheppardia	lowei	aurantiithorax	aurantiithorax	aurantiithorax																															1	1	1
Yes	Yes		583	Sheppardia	lowei	montana	montana	montana																												1
			584	Monticola	rufocinereus	rufocinereus	rufocinereus	rufocinereus														1		1	1	1	1	1	1	1	1	1	1
		Exclude	585	Monticola	rufocinereus	rufocinereus	rufocinereus	sclateri
Yes	Yes		586	Monticola	explorator	explorator	explorator	explorator
Yes	Yes	Exclude	587	Monticola	explorator	explorator	explorator	tenebriformes
			588	Monticola	rupestris	rupestris	rupestris	rupestris
			589	Saxicola	torquatus	torquatus	albofasciatus	albofasciatus																1	1		1
		Exclude	590	Saxicola	torquatus	torquatus	sibilla	sibilla
			591	Saxicola	torquatus	torquatus	torquatus	adamauae					1
			592	Saxicola	torquatus	torquatus	torquatus	axillaris								1	1	1										1	1	1	1	1	1	1	1	1
			593	Saxicola	torquatus	torquatus	torquatus	clanceyi
		Exclude	594	Saxicola	torquatus	torquatus	torquatus	felix
		Exclude	595	Saxicola	torquatus	torquatus	torquatus	jebelmarrae
		Exclude	596	Saxicola	torquatus	torquatus	torquatus	moptanus
			597	Saxicola	torquatus	torquatus	torquatus	nebularum	1
			598	Saxicola	torquatus	torquatus	torquatus	oreobates
			599	Saxicola	torquatus	torquatus	torquatus	pallidigula		1	1
			600	Saxicola	torquatus	torquatus	torquatus	promiscuus																													1	1	1	1	1	1	1	1	1	1	1	1	1
			601	Saxicola	torquatus	torquatus	torquatus	salax
			602	Saxicola	torquatus	torquatus	torquatus	stonei
			603	Saxicola	torquatus	torquatus	torquatus	torquatus
		Exclude	604	Saxicola	torquatus	torquatus	torquatus	voeltzkowi
Yes	Yes		605	Pinarochroa	sordida	sordida	sordida	ernesti																				1	1	1
Yes	Yes		606	Pinarochroa	sordida	sordida	sordida	hypospodia																									1
Yes	Yes		607	Pinarochroa	sordida	sordida	sordida	olimotiensis																							1
Yes	Yes		608	Pinarochroa	sordida	sordida	sordida	sordida																1	1
	Yes		609	Thamnolaea	cinnamomeiventris	cinnamomeiventris	cinnamomeiventris	albiscapulata																1	1
	Yes		610	Thamnolaea	cinnamomeiventris	cinnamomeiventris	cinnamomeiventris	autochthones
	Yes		611	Thamnolaea	cinnamomeiventris	cinnamomeiventris	cinnamomeiventris	bambarae	1
	Yes		612	Thamnolaea	cinnamomeiventris	cinnamomeiventris	cinnamomeiventris	cinnamomeiventris
	Yes		613	Thamnolaea	cinnamomeiventris	cinnamomeiventris	cinnamomeiventris	coronata	1				1
	Yes	Exclude	614	Thamnolaea	cinnamomeiventris	cinnamomeiventris	cinnamomeiventris	kordofanensis
	Yes		615	Thamnolaea	cinnamomeiventris	cinnamomeiventris	cinnamomeiventris	odica
	Yes		616	Thamnolaea	cinnamomeiventris	cinnamomeiventris	cinnamomeiventris	subrufipennis																		1	1	1	1	1	1	1	1	1	1	1					1	1	1	1	1	1	1	1	1
Yes	Yes		617	Thamnolaea	semirufa	semirufa	semirufa	semirufa																1	1
Yes	Yes		618	Myrmecocichla	melaena	melaena	melaena	melaena																1	1
	Yes	Exclude	619	Oenanthe	bottae	bottae	bottae	bottae
	Yes		620	Oenanthe	bottae	bottae	frenata	frenata																1	1
	Yes		621	Oenanthe	dubia	dubia	dubia	dubia														1		1	1
			622	Oenanthe	lugubris	lugubris	lugubris	lugubris																1	1
			623	Oenanthe	lugubris	lugubris	lugubris	schalowi																					1	1	1	1	1
			624	Oenanthe	lugubris	lugubris	lugubris	vauriei														1
Yes	Yes		625	Promerops	gurneyi	gurneyi	gurneyi	ardens
Yes	Yes		626	Promerops	gurneyi	gurneyi	gurneyi	gurneyi
Yes	Yes		627	Promerops	cafer	cafer	cafer	cafer
Yes	Yes		628	Modulatrix	stictigula	stictigula	stictigula	pressa																															1	1	1	1	1	1
Yes	Yes		629	Modulatrix	stictigula	stictigula	stictigula	stictigula																												1	1	1
Yes	Yes		630	Arcanator	orostruthus	orostruthus	orostruthus	amani																												1
Yes	Yes		631	Arcanator	orostruthus	orostruthus	orostruthus	orostruthus
Yes	Yes		632	Arcanator	orostruthus	orostruthus	orostruthus	sanjei																																		1
Yes	Yes		633	Kakamega	poliothorax	poliothorax	poliothorax	poliothorax		1	1	1	1		1	1	1	1	1									1	1
Yes	Yes		634	Anthreptes	rubritorques	rubritorques	rubritorques	rubritorques																												1	1	1			1	1
	Yes		635	Hedydipna	pallidigaster	pallidigaster	pallidigaster	pallidigaster																												1
Yes	Yes		636	Anthobaphes	violacea	violacea	violacea	violacea
Yes	Yes		637	Cyanomitra	oritis	oritis	bansoensis	bansoensis				1	1
Yes	Yes		638	Cyanomitra	oritis	oritis	oritis	oritis			1
Yes	Yes		639	Cyanomitra	oritis	oritis	poensis	poensis		1
Yes	Yes		640	Cyanomitra	alinae	alinae	alinae	alinae									1	1
Yes	Yes		641	Cyanomitra	alinae	alinae	alinae	derooi							1
Yes	Yes		642	Cyanomitra	alinae	alinae	alinae	kaboboensis											1
Yes	Yes		643	Cyanomitra	alinae	alinae	alinae	marungensis												1
Yes	Yes		644	Cyanomitra	alinae	alinae	alinae	tanganjicae								1		1
	Yes		645	Nectarinia	bocagei	bocagei	bocagei	bocagei
Yes	Yes		646	Nectarinia	purpureiventris	purpureiventris	purpureiventris	purpureiventris								1		1
Yes	Yes		647	Nectarinia	tacazze	tacazze	tacazze	jacksoni																			1	1	1	1	1	1	1
Yes	Yes		648	Nectarinia	tacazze	tacazze	tacazze	tacazze																1	1	1
Yes	Yes		649	Nectarinia	kilimensis	kilimensis	kilimensis	arturi																																	1	1	1	1	1	1	1	1
Yes	Yes		650	Nectarinia	kilimensis	kilimensis	kilimensis	gadowi
Yes	Yes		651	Nectarinia	kilimensis	kilimensis	kilimensis	kilimensis							1	1	1	1	1	1								1	1	1	1	1	1	1
Yes	Yes		652	Nectarinia	famosa	famosa	famosa	cupreonitens							1	1	1	1	1	1	1			1	1	1	1	1	1	1	1	1	1	1	1	1	1	1	1	1	1	1	1	1	1	1	1	1	1
Yes	Yes		653	Nectarinia	famosa	famosa	famosa	famosa
Yes	Yes		654	Nectarinia	johnstoni	johnstoni	johnstoni	dartmouthi									1	1
Yes	Yes		655	Nectarinia	johnstoni	johnstoni	johnstoni	itombwensis								1
Yes	Yes		656	Nectarinia	johnstoni	johnstoni	johnstoni	johnstoni																						1	1	1	1
Yes	Yes		657	Nectarinia	johnstoni	johnstoni	johnstoni	nyikensis																																			1	1
Yes	Yes		658	Drepanorhynchus	reichenowi	reichenowi	reichenowi	lathburyi																		1
Yes	Yes		659	Drepanorhynchus	reichenowi	reichenowi	reichenowi	reichenowi																				1	1	1	1	1	1		1	1
Yes	Yes		660	Drepanorhynchus	reichenowi	reichenowi	reichenowi	shellyae								1			1
	Yes		661	Cinnyris	afer	stuhlmanni	stuhlmanni	chapini								1			1
	Yes		662	Cinnyris	afer	stuhlmanni	stuhlmanni	graueri								1
	Yes		663	Cinnyris	afer	stuhlmanni	stuhlmanni	schubotzi										1
	Yes		664	Cinnyris	afer	stuhlmanni	stuhlmanni	stuhlmanni									1
	Yes		665	Cinnyris	afer	prigoginei	prigoginei	prigoginei												1
	Yes		666	Cinnyris	afer	ludovicensis	ludovicensis	ludovicensis
	Yes		667	Cinnyris	afer	ludovicensis	whytei	whytei																																				1
Yes	Yes		668	Cinnyris	reichenowi	reichenowi	reichenowi	genderuensis					1
Yes	Yes		669	Cinnyris	reichenowi	reichenowi	reichenowi	preussi		1	1	1	1
Yes	Yes		670	Cinnyris	reichenowi	reichenowi	reichenowi	reichenowi							1	1	1	1	1								1	1	1	1
Yes	Yes		671	Cinnyris	afer	afer	afer	afer
Yes	Yes		672	Cinnyris	afer	afer	afer	saliens
Yes	Yes		673	Cinnyris	regius	regalis	regalis	anderseni													1
Yes	Yes		674	Cinnyris	regius	regius	regius	regius							1	1	1	1	1
Yes	Yes		675	Cinnyris	rockefelleri	rockefelleri	rockefelleri	rockefelleri								1
Yes	Yes		676	Cinnyris	mediocris	fuelleborni	fuelleborni	bensoni																																						1	1	1	1
Yes	Yes		677	Cinnyris	mediocris	mediocris	mediocris	mediocris																						1	1	1	1
Yes	Yes		678	Cinnyris	mediocris	fuelleborni	fuelleborni	fuelleborni																																		1	1	1	1
Yes	Yes		679	Cinnyris	mediocris	usambaricus	usambaricus	usambaricus																										1	1	1
Yes	Yes		680	Cinnyris	mediocris	moreaui	moreaui	moreaui																													1	1	1			1
Yes	Yes		681	Cinnyris	mediocris	loveridgei	loveridgei	loveridgei																																	1
			682	Cinnyris	habessinicus	habessinicus	habessinicus	alter														1			1
			683	Cinnyris	habessinicus	habessinicus	habessinicus	habessinicus																1	1
			684	Cinnyris	habessinicus	habessinicus	habessinicus	turkanae																		1	1		1	1
		Exclude	685	Cinnyris	habessinicus	habessinicus	hellmayri	hellmayri
		Exclude	686	Cinnyris	habessinicus	habessinicus	hellmayri	kinneari
	Yes		687	Cinnyris	rufipennis	rufipennis	rufipennis	rufipennis																																		1
	Yes		688	Cinnyris	oustaleti	oustaleti	oustaleti	oustaleti
	Yes		689	Cinnyris	oustaleti	oustaleti	oustaleti	rhodesiae																																			1
Yes	Yes		690	Cinnyris	ursulae	ursulae	ursulae	ursulae		1	1	1	1
Yes	Yes		691	Ploceus	bertrandi	bertrandi	bertrandi	bertrandi																																	1	1	1	1	1	1	1	1	1
Yes	Yes		692	Ploceus	baglafecht	baglafecht	baglafecht	baglafecht																1	1
Yes	Yes		693	Ploceus	baglafecht	baglafecht	baglafecht	eremobius							1
Yes	Yes		694	Ploceus	baglafecht	baglafecht	baglafecht	neumanni				1	1
Yes	Yes		695	Ploceus	baglafecht	baglafecht	emini	emini																			1
Yes	Yes		696	Ploceus	baglafecht	baglafecht	reichenowi	reichenowi																	1	1		1	1	1	1	1	1	1	1	1
Yes	Yes		697	Ploceus	baglafecht	baglafecht	stuhlmanni	nyikae																																				1
Yes	Yes		698	Ploceus	baglafecht	baglafecht	stuhlmanni	sharpii																																			1
Yes	Yes		699	Ploceus	baglafecht	baglafecht	stuhlmanni	stuhlmanni								1	1	1	1	1	1																				1	1
Yes	Yes		700	Ploceus	bannermanni	bannermanni	bannermanni	bannermanni				1	1
Yes	Yes		701	Ploceus	melanogaster	melanogaster	melanogaster	melanogaster		1	1	1	1
Yes	Yes		702	Ploceus	melanogaster	melanogaster	stephanophorus	stephanophorus							1	1	1	1									1	1	1	1
Yes	Yes		703	Ploceus	alienus	alienus	alienus	alienus								1	1	1	1
			704	Ploceus	spekei	spekei	spekei	spekei														1		1	1				1	1	1	1
	Yes		705	Ploceus	aureonucha	aureonucha	aureonucha	aureonucha								1
Yes	Yes		706	Ploceus	insignis	insignis	insignis	insignis		1	1	1	1		1	1	1	1	1		1						1	1	1	1
	Yes		707	Ploceus	nicolli	nicolli	nicolli	anderseni																																	1	1
	Yes		708	Ploceus	nicolli	nicolli	nicolli	nicolli																												1
			709	Euplectes	capensis	capensis	capensis	angolensis
			710	Euplectes	capensis	capensis	capensis	approximans
			711	Euplectes	capensis	capensis	capensis	capensis
			712	Euplectes	capensis	capensis	capensis	crassirostris							1	1	1	1	1	1	1						1	1	1	1	1	1	1								1	1	1	1	1	1	1	1	1
			713	Euplectes	capensis	capensis	phoenicomerus	phoenicomerus		1	1	1	1
			714	Euplectes	capensis	capensis	xanthomelas	xanthomelas																1	1
Yes	Yes		715	Euplectes	psammocromius	psammocromius	psammocromius	psammocromius																																		1	1	1
Yes			716	Euplectes	jacksoni	jacksoni	jacksoni	jacksoni																				1	1	1	1
Yes	Yes		717	Nesocharis	shelleyi	shelleyi	shelleyi	bansoensis				1	1
Yes	Yes		718	Nesocharis	shelleyi	shelleyi	shelleyi	shelleyi		1	1
	Yes		719	Nesocharis	ansorgei	ansorgei	ansorgei	ansorgei							1	1	1	1
Yes	Yes		720	Coccopygia	melanotis	bocagei	bocagei	bocagei
Yes	Yes		721	Coccopygia	melanotis	melanotis	melanotis	melanotis
Yes	Yes		722	Coccopygia	melanotis	quartinia	quartinia	kilimensis							1	1	1	1	1	1							1	1	1	1	1	1	1	1	1	1	1	1	1	1	1	1
Yes	Yes		723	Coccopygia	melanotis	quartinia	quartinia	quartinia																1	1
Yes	Yes		724	Coccopygia	melanotis	quartinia	quartinia	stuartirwini																																			1	1	1	1	1	1	1
Yes	Yes		725	Cryptospiza	shelleyi	shelleyi	shelleyi	shelleyi								1	1	1	1
Yes	Yes		726	Cryptospiza	jacksoni	jacksoni	jacksoni	jacksoni							1	1	1	1	1
Yes	Yes		727	Cryptospiza	salvadorii	salvadorii	salvadorii	kilimensis																			1	1	1	1	1	1	1
Yes	Yes		728	Cryptospiza	salvadorii	salvadorii	salvadorii	ruwenzori								1	1	1	1
Yes	Yes		729	Cryptospiza	salvadorii	salvadorii	salvadorii	salvadorii																1	1	1
Yes	Yes		730	Cryptospiza	reichenovii	reichenovii	australis	australis																							1	1	1		1	1	1	1	1	1	1	1	1	1	1	1	1	1	1
Yes	Yes		731	Cryptospiza	reichenovii	reichenovii	australis	ocularis								1	1	1
Yes	Yes		732	Cryptospiza	reichenovii	reichenovii	reichenovii	reichenovii		1	1	1	1
	Yes	Exclude	733	Estrilda	paludicola	paludicola	ochrogaster	ochrogaster																1	1
	Yes		734	Estrilda	kandti	kandti	kandti	kandti								1		1	1									1		1
Yes	Yes		735	Euschistospiza	cinereovinacea	cinereovinacea	cinereovinacea	cinereovinacea
Yes	Yes		736	Euschistospiza	cinereovinacea	cinereovinacea	cinereovinacea	graueri								1		1		1
	Yes		737	Pytilia	lineata	lineata	lineata	lineata																1	1
			738	Motacilla	clara	clara	clara	chapini	1	1	1	1	1	1
			739	Motacilla	clara	clara	clara	clara																1	1
			740	Motacilla	clara	clara	clara	torrentium							1	1	1	1	1	1	1							1	1	1	1	1	1	1	1	1	1	1	1	1	1	1	1	1	1	1	1	1	1
	Yes		741	Anthus	cinnamomeus	cinnamomeus	camaroonensis	camaroonensis			1	1
	Yes		742	Anthus	cinnamomeus	cinnamomeus	cinnamomeus	annae														1	1	1	1	1				1	1	1	1	1	1	1
	Yes		743	Anthus	cinnamomeus	cinnamomeus	cinnamomeus	bocagii
	Yes		744	Anthus	cinnamomeus	cinnamomeus	cinnamomeus	cinnamomeus																1	1
	Yes	Exclude	745	Anthus	cinnamomeus	cinnamomeus	cinnamomeus	grotei
	Yes		746	Anthus	cinnamomeus	cinnamomeus	cinnamomeus	itombwensis								1
	Yes		747	Anthus	cinnamomeus	cinnamomeus	cinnamomeus	lacuum																				1	1
	Yes		748	Anthus	cinnamomeus	cinnamomeus	cinnamomeus	lichenya										1																											1	1
	Yes		749	Anthus	cinnamomeus	cinnamomeus	cinnamomeus	lynesi					1
	Yes		750	Anthus	cinnamomeus	cinnamomeus	cinnamomeus	rufuloides
	Yes		751	Anthus	cinnamomeus	cinnamomeus	cinnamomeus	spurius																															1	1	1	1	1	1
	Yes	Exclude	752	Anthus	cinnamomeus	cinnamomeus	cinnamomeus	stabilis
	Yes	Exclude	753	Anthus	cinnamomeus	cinnamomeus	eximius	eximius
	Yes		754	Anthus	cinnamomeus	cinnamomeus	latistriatus	latistriatus								1
	Yes		755	Anthus	cinnamomeus	hoeschi	hoeschi	hoeschi
	Yes	Exclude	756	Anthus	similis	similis	arabicus	arabicus
	Yes		757	Anthus	similis	similis	bannermani	bannermani	1				1
	Yes	Exclude	758	Anthus	similis	similis	captus	captus
	Yes		759	Anthus	similis	similis	chyuluensis	chyuluensis																						1
	Yes	Exclude	760	Anthus	similis	similis	jerdoni	decaptus
	Yes	Exclude	761	Anthus	similis	similis	jerdoni	jerdoni
	Yes	Exclude	762	Anthus	similis	similis	nivescens	asbenaicus
	Yes		763	Anthus	similis	similis	nivescens	dewittei							1	1	1	1	1	1
	Yes		764	Anthus	similis	similis	nivescens	hararensis																1	1	1	1		1	1	1	1	1		1	1
	Yes		765	Anthus	similis	similis	nivescens	jebelmarrae
	Yes		766	Anthus	similis	similis	nivescens	nivescens														1		1	1
	Yes	Exclude	767	Anthus	similis	similis	similis	similis
	Yes	Exclude	768	Anthus	similis	similis	similis	travancoriensis
	Yes	Exclude	769	Anthus	similis	similis	sokotrae	sokotrae
	Yes	Exclude	770	Anthus	similis	similis	yamethini	yamethini
	Yes		771	Anthus	similis	nicholsoni	nicholsoni	palliditinctus
	Yes	Exclude	772	Anthus	similis	nicholsoni	nicholsoni	leucocraspedon
	Yes	Exclude	773	Anthus	similis	nicholsoni	nicholsoni	nicholsoni
	Yes		774	Anthus	similis	nicholsoni	nicholsoni	petricolus
	Yes		775	Anthus	similis	nicholsoni	nicholsoni	primarius
Yes	Yes		776	Anthus	lineiventris	crenatus	crenatus	crenatus
Yes	Yes		777	Anthus	lineiventris	lineiventris	lineiventris	lineiventris
Yes	Yes		778	Anthus	lineiventris	lineiventris	lineiventris	stygium										1													1	1	1	1	1	1	1	1	1	1	1	1	1	1	1	1	1	1	1
			779	Anthus	caffer	caffer	caffer	australoabyssinicus																	1
			780	Anthus	caffer	caffer	caffer	blayneyi																					1	1	1	1	1	1
			781	Anthus	caffer	caffer	caffer	caffer
			782	Anthus	caffer	caffer	caffer	mzimbaensis																																				1
			783	Anthus	caffer	caffer	caffer	traylori
Yes	Yes		784	Hemimacronyx	chloris	chloris	chloris	chloris
Yes	Yes		785	Hemimacronyx	sharpei	sharpei	sharpei	sharpei																				1	1	1
Yes	Yes		786	Macronyx	flavicollis	flavicollis	flavicollis	flavicollis																1	1
			787	Rhynchostruthus	louisae	louisae	louisae	louisae														1
Yes	Yes		788	Linurgus	olivaceus	olivaceus	olivaceus	elgonensis																			1	1	1	1
Yes	Yes		789	Linurgus	olivaceus	olivaceus	olivaceus	kilimensis																							1	1	1		1	1	1	1	1	1	1	1	1	1	1
Yes	Yes		790	Linurgus	olivaceus	olivaceus	olivaceus	olivaceus		1	1	1	1
Yes	Yes		791	Linurgus	olivaceus	olivaceus	olivaceus	prigoginei							1	1	1
Yes	Yes		792	Crithagra	citrinelloides	citrinelloides	citrinelloides	citrinelloides																1	1
Yes	Yes		793	Crithagra	citrinelloides	citrinelloides	citrinelloides	kikuyensis																					1	1
Yes	Yes		794	Crithagra	citrinelloides	frontalis	frontalis	frontalis							1	1	1	1	1	1	1							1	1
Yes	Yes		795	Crithagra	citrinelloides	hyposticta	hyposticta	brittoni																			1	1	1
Yes	Yes		796	Crithagra	citrinelloides	hyposticta	hyposticta	hyposticta																							1	1	1	1	1	1	1	1	1	1	1	1	1	1	1	1	1	1	1
Yes	Yes		797	Crithagra	scotops	scotops	scotops	kirbyi
Yes	Yes		798	Crithagra	scotops	scotops	scotops	scotops
Yes	Yes		799	Crithagra	scotops	scotops	scotops	umbrosa
			800	Crithagra	xanthopygia	xanthopygia	xanthopygia	xanthopygia																1	1
	Yes		801	Crithagra	xantholaema	flavigula	flavigula	flavigula																1
	Yes		802	Crithagra	xantholaema	xantholaema	xantholaema	xantholaema																	1
Yes	Yes		803	Crithagra	striolata	striolata	striolata	graueri							1	1	1	1
Yes	Yes		804	Crithagra	striolata	striolata	striolata	striolata																1	1			1	1	1	1	1	1	1	1	1
Yes	Yes		805	Crithagra	striolata	whytii	whytii	whytii																																		1	1	1	1
Yes	Yes		806	Crithagra	burtoni	burtoni	burtoni	albifrons																						1
Yes	Yes		807	Crithagra	burtoni	burtoni	burtoni	burtoni		1	1	1	1
Yes	Yes		808	Crithagra	burtoni	burtoni	burtoni	kilimensis																				1	1	1	1	1	1
Yes	Yes		809	Crithagra	burtoni	burtoni	burtoni	tanganjicae							1	1	1	1	1	1	1
Yes	Yes		810	Crithagra	burtoni	melanochroa	melanochroa	melanochroa																																		1	1
Yes	Yes		811	Crithagra	leucoptera	leucoptera	leucoptera	leucoptera
	Yes		812	Crithagra	reichardi	reichardi	reichardi	reichardi												1																							1	1	1	1
	Yes		813	Crithagra	reichardi	reichardi	striatipectus	striatipectus																1	1	1	1	1	1	1
Yes	Yes		814	Crithagra	tristriata	tristriata	tristriata	tristriata														1		1	1
Yes	Yes		815	Crithagra	ankoberensis	ankoberensis	ankoberensis	ankoberensis																1
Yes	Yes		816	Crithagra	totta	totta	totta	totta
Yes	Yes		817	Crithagra	totta	symonsi	symonsi	symonsi
	Yes		818	Linaria	johannis	johannis	johannis	johannis														1
Yes	Yes		819	Serinus	canicollis	flavivertex	flavivertex	flavivertex																1	1	1	1	1	1	1	1	1	1
Yes	Yes		820	Serinus	canicollis	flavivertex	flavivertex	huillensis
Yes	Yes		821	Serinus	canicollis	flavivertex	flavivertex	sassii								1	1	1																							1	1	1	1	1	1	1	1	1
Yes	Yes		822	Serinus	canicollis	canicollis	canicollis	canicollis
Yes	Yes		823	Serinus	canicollis	canicollis	canicollis	griseitergum
Yes	Yes		824	Serinus	canicollis	canicollis	canicollis	thompsonae
Yes	Yes		825	Serinus	nigriceps	nigriceps	nigriceps	nigriceps																1	1
[truncated: 8 more columns]
