# Supplementary material for: Hierarchical analyses of avian community biogeography in the Afromontane highlands
Source: Front Biogeogr. Author manuscript; Available in PMC 2023 Feb 24. (PMC9956335; doi:10.21425/f5fbg51310)
Supplement: TableS2 — Table S2. Discrepancies between Afromontane bird taxa source lists used in this study. [file NIHMS1832318-supplement-TableS2.ods]

## Sheet: montane-endemics_bowie
Supplemental Table S2 for: ‘Hierarchical analyses of avian community biogeography in the Afromontane highlands’ by Jacob C. Cooper in Frontiers of Biogeography.
From Dowsett (1986)	From Bowie (2003)	New Addition	Genus	Species	Notes
	Yes		Xenoperdix	udzungwensis	Described after Dowsett (1986) was published.
	Yes		Xenoperdix	udzungwensis	Described after Dowsett (1986) was published.
Yes			Coturnix	coturnix	Considered montane by Dowsett (1986), but not by Bowie (2003).
		Yes	Columba	oliviae	Lower elevation, but highly associated with mountains in northern Somalia.
	Yes		Columba	delegorguei	Considered montane by Bowie (2003), but not by Dowsett (1986).
	Yes		Columba	delegorguei	Considered montane by Bowie (2003), but not by Dowsett (1986).
		Yes	Columba	albinucha	Found in foothill and montane forest in Cameroon and the Lacustrine Rift.
Yes			Streptopelia	hypopyrrha	Considered montane by Dowsett (1986), but not by Bowie (2003).
	Yes		Tauraco	livingstoni	Considered montane by Bowie (2003), but not by Dowsett (1986).
		Yes	Tauraco	schalowi	Excluded from analyses, but mentioned as it appears to associated with plateaus and other higher elevation (but not ‘montane’) habitats.
		Yes	Tauraco	corythaix	Found in lower elevations in the south, but closely associated with mountains and found at higher elevations in the north.
		Yes	Tauraco	corythaix	Found in lower elevations in the south, but closely associated with mountains and found at higher elevations in the north.
		Yes	Tauraco	erythrolophus	Restricted to Angolan highlands; shows affinities with Tauraco bannermani.
	Yes		Caprimulgus	solala	Described after Dowsett (1986) was published.
	Yes		Caprimulgus	prigoginei	Considered montane by Bowie (2003), but not by Dowsett (1986).
	Yes		Apus	aequatorialis	Considered montane by Bowie (2003), but not by Dowsett (1986).
	Yes		Apus	aequatorialis	Considered montane by Bowie (2003), but not by Dowsett (1986).
		Yes	Apus	melba	Broadly distributed outside of Africa as well, but multiple endemic populations are found within Afromontane regions, illustrating regional patterns of connectivity.
		Yes	Apus	melba	Broadly distributed outside of Africa as well, but multiple endemic populations are found within Afromontane regions, illustrating regional patterns of connectivity.
		Yes	Apus	melba	Broadly distributed outside of Africa as well, but multiple endemic populations are found within Afromontane regions, illustrating regional patterns of connectivity.
		Yes	Apus	melba	Broadly distributed outside of Africa as well, but multiple endemic populations are found within Afromontane regions, illustrating regional patterns of connectivity.
		Yes	Apus	melba	Broadly distributed outside of Africa as well, but multiple endemic populations are found within Afromontane regions, illustrating regional patterns of connectivity.
		Yes	Apus	melba	Broadly distributed outside of Africa as well, but multiple endemic populations are found within Afromontane regions, illustrating regional patterns of connectivity.
		Yes	Apus	melba	Broadly distributed outside of Africa as well, but multiple endemic populations are found within Afromontane regions, illustrating regional patterns of connectivity.
		Yes	Apus	melba	Broadly distributed outside of Africa as well, but multiple endemic populations are found within Afromontane regions, illustrating regional patterns of connectivity.
		Yes	Apus	melba	Broadly distributed outside of Africa as well, but multiple endemic populations are found within Afromontane regions, illustrating regional patterns of connectivity.
		Yes	Apus	melba	Broadly distributed outside of Africa as well, but multiple endemic populations are found within Afromontane regions, illustrating regional patterns of connectivity.
	Yes		Apus	aequatorialis	Considered montane by Bowie (2003), but not by Dowsett (1986).
	Yes		Apus	aequatorialis	Considered montane by Bowie (2003), but not by Dowsett (1986).
	Yes		Apus	niansae	Considered montane by Bowie (2003), but not by Dowsett (1986).
	Yes		Apus	niansae	Considered montane by Bowie (2003), but not by Dowsett (1986).
		Yes	Apus	barbatus	Ranges into adjacent lowlands in the south, but geographically associated with highlands and mountains, especially in the tropics.
		Yes	Apus	barbatus	Ranges into adjacent lowlands in the south, but geographically associated with highlands and mountains, especially in the tropics.
		Yes	Apus	barbatus	Ranges into adjacent lowlands in the south, but geographically associated with highlands and mountains, especially in the tropics.
		Yes	Apus	barbatus	Ranges into adjacent lowlands in the south, but geographically associated with highlands and mountains, especially in the tropics.
		Yes	Apus	barbatus	Ranges into adjacent lowlands in the south, but geographically associated with highlands and mountains, especially in the tropics.
		Yes	Apus	barbatus	Ranges into adjacent lowlands in the south, but geographically associated with highlands and mountains, especially in the tropics.
		Yes	Apus	barbatus	Ranges into adjacent lowlands in the south, but geographically associated with highlands and mountains, especially in the tropics.
		Yes	Vanellus	melanopterus	Breeds in highlands in tropical Africa, venturing lower in southern Africa and in non-breeding season; found near mountains throughout distribution, and shows associations with specific montane areas.
		Yes	Vanellus	melanopterus	Breeds in highlands in tropical Africa, venturing lower in southern Africa and in non-breeding season; found near mountains throughout distribution, and shows associations with specific montane areas.
	Yes		Bubo	vosseleri	Mentioned in Dowsett (1986), but at the time considered conspecific with Bubo poensis.
	Yes		Glaucidium	albertinum	Considered montane by Bowie (2003), but not by Dowsett (1986).
		Yes	Chloropicus	spodocephalus	Recent split; considered conspecific with C. goertae and close to C. griseocephalus, the latter of which was considered montane by Bowie (2003) and Dowsett (1986).
		Yes	Chloropicus	spodocephalus	Recent split; considered conspecific with C. goertae and close to C. griseocephalus, the latter of which was considered montane by Bowie (2003) and Dowsett (1986).
		Yes	Platysteira	albifrons	Also occurs in lowland, but wholly restricted to Angolan highlands.
		Yes	Platysteira	laticincta	Restricted to montane forest in the Cameroon Line.
Yes			Malaconotus	lagdeni	Considered montane by Dowsett (1986), but not by Bowie (2003).
Yes			Malaconotus	lagdeni	Considered montane by Dowsett (1986), but not by Bowie (2003).
	Yes		Terpsiphone	bedfordi	Considered montane by Bowie (2003), but not by Dowsett (1986).
Yes			Zavattariornis	stresemanni	Considered montane by Dowsett (1986), but not by Bowie (2003).
	Yes		Corvus	albicollis	Considered montane by Bowie (2003), but not by Dowsett (1986).
		Yes	Melaniparus	albiventris	Found largely at mid to high elevations, and geographically confined to areas near montane regions.
	Yes		Heteromirafra	archeri	Considered montane by Bowie (2003), but not by Dowsett (1986).
	Yes		Calandrella	blanfordi	Considered montane by Bowie (2003), but not by Dowsett (1986).
	Yes		Calandrella	blanfordi	Considered montane by Bowie (2003), but not by Dowsett (1986).
	Yes		Sphenoeacus	afer	Considered montane by Bowie (2003), but not by Dowsett (1986).
	Yes		Sphenoeacus	afer	Considered montane by Bowie (2003), but not by Dowsett (1986).
	Yes		Sphenoeacus	afer	Considered montane by Bowie (2003), but not by Dowsett (1986).
	Yes		Sphenoeacus	afer	Considered montane by Bowie (2003), but not by Dowsett (1986).
		Yes	Macrosphenus	pulitzeri	Foothills, but restricted to Angolan escarpment.
	Yes		Macrosphenus	kretschmeri	Considered montane by Bowie (2003), but not by Dowsett (1986).
	Yes		Macrosphenus	kretschmeri	Considered montane by Bowie (2003), but not by Dowsett (1986).
		Yes	Eremomela	turneri	Found in higher elevation (foothill) areas in Uganda and Kenya, in areas with other typically montane taxa (e.g., Kakamega). Western population little known.
		Yes	Eremomela	turneri	Found in higher elevation (foothill) areas in Uganda and Kenya, in areas with other typically montane taxa (e.g., Kakamega). DRC population little known, at lower elevations, but occurs in Beni and one record from Uganda, suggesting it occurs at minimum in the region of the Western Rift.
		Yes	Schistolais	leontica	Restricted to West African highlands.
		Yes	Apalis	binotata	Associated with higher elevation areas, but also occurs at some lower elevation areas such as in Gabon (where other montane taxa, like Ploceus insignis, have been recorded).
	Yes		Apalis	personata	Considered montane by Bowie (2003), but not by Dowsett (1986).
	Yes		Apalis	personata	Considered montane by Bowie (2003), but not by Dowsett (1986).
		Yes	Apalis	melanocephala	Low elevation subspecies excluded, but many populations are restricted to montane habitats.
		Yes	Apalis	melanocephala	Low elevation subspecies excluded, but many populations are restricted to montane habitats.
		Yes	Apalis	melanocephala	Low elevation subspecies excluded, but many populations are restricted to montane habitats.
		Yes	Apalis	melanocephala	Low elevation subspecies excluded, but many populations are restricted to montane habitats.
		Yes	Apalis	melanocephala	Low elevation subspecies excluded, but many populations are restricted to montane habitats.
		Yes	Apalis	melanocephala	Low elevation subspecies excluded, but many populations are restricted to montane habitats.
		Yes	Apalis	melanocephala	Low elevation subspecies excluded, but many populations are restricted to montane habitats.
		Yes	Apalis	melanocephala	Low elevation subspecies excluded, but many populations are restricted to montane habitats.
		Yes	Apalis	melanocephala	Low elevation subspecies excluded, but many populations are restricted to montane habitats.
		Yes	Apalis	melanocephala	Low elevation subspecies excluded, but many populations are restricted to montane habitats.
	Yes		Apalis	karamojae	Considered montane by Bowie (2003), but not by Dowsett (1986).
	Yes		Apalis	karamojae	Considered montane by Bowie (2003), but not by Dowsett (1986).
		Yes	Prinia	hypoxantha	Restricted to montane escarpments in southern Africa. Formerly considered conspecific with P. maculosa.
	Yes		Prinia	bairdii	Considered montane by Bowie (2003), but not by Dowsett (1986).
	Yes		Prinia	bairdii	Considered montane by Bowie (2003), but not by Dowsett (1986).
	Yes		Prinia	bairdii	Considered montane by Bowie (2003), but not by Dowsett (1986).
	Yes		Prinia	bairdii	Considered montane by Bowie (2003), but not by Dowsett (1986).
	Yes		Eminia	lepida	Considered montane by Bowie (2003), but not by Dowsett (1986).
	Yes		Cisticola	lugubris	Considered montane by Bowie (2003), but not by Dowsett (1986).
		Yes	Cisticola	brunnescens	Restricted mostly to montane habitats; occurs locally lower in e.g. Gabon, where other montane taxa also have been recorded at low elevations (e.g., Ploceus insignis).
		Yes	Cisticola	brunnescens	Restricted mostly to montane habitats; occurs locally lower in e.g. Gabon, where other montane taxa also have been recorded at low elevations (e.g., Ploceus insignis).
		Yes	Cisticola	brunnescens	Restricted mostly to montane habitats; occurs locally lower in e.g. Gabon, where other montane taxa also have been recorded at low elevations (e.g., Ploceus insignis).
		Yes	Cisticola	brunnescens	Restricted mostly to montane habitats; occurs locally lower in e.g. Gabon, where other montane taxa also have been recorded at low elevations (e.g., Ploceus insignis).
		Yes	Cisticola	brunnescens	Restricted mostly to montane habitats; occurs locally lower in e.g. Gabon, where other montane taxa also have been recorded at low elevations (e.g., Ploceus insignis).
		Yes	Cisticola	brunnescens	Restricted mostly to montane habitats; occurs locally lower in e.g. Gabon, where other montane taxa also have been recorded at low elevations (e.g., Ploceus insignis).
		Yes	Schoenicola	brevirostris	Found in many highlands, with some populations occurring lower in South Central Africa (where elevations are still relatively high). While range is relatively “broad”, displays same geographic patterns as other montane species.
		Yes	Schoenicola	brevirostris	Found in many highlands, with some populations occurring lower in South Central Africa (where elevations are still relatively high). While range is relatively “broad”, displays same geographic patterns as other montane species.
	Yes		Bradypterus	baboecala	Considered montane by Bowie (2003), but not by Dowsett (1986).
		Yes	Bradypterus	carpalis	Associated with higher elevation wetlands, largely restricted to montane zones.
	Yes		Locustella	alfredi	Considered montane by Bowie (2003), but not by Dowsett (1986).
	Yes		Locustella	alfredi	Considered montane by Bowie (2003), but not by Dowsett (1986).
	Yes		Chlorocichla	laetissima	Considered montane by Bowie (2003), but not by Dowsett (1986).
	Yes		Chlorocichla	laetissima	Considered montane by Bowie (2003), but not by Dowsett (1986).
	Yes		Chlorocichla	prigoginei	Considered montane by Bowie (2003), but not by Dowsett (1986).
		Yes	Phyllastrephus	lorenzi	Restricted to foothills and mid-elevations in the Lacustrine Rift.
	Yes		Phyllastrephus	poliocephalus	Considered montane by Bowie (2003), but not by Dowsett (1986).
		Yes	Phyllastrephus	albigula	Formerly considered conspecific with P. debilis. Restricted to montane regions.
	Yes		Phylloscopus	laurae	Considered montane by Bowie (2003), but not by Dowsett (1986).
	Yes		Phylloscopus	laurae	Considered montane by Bowie (2003), but not by Dowsett (1986).
	Yes		Phylloscopus	budongoensis	Considered montane by Bowie (2003), but not by Dowsett (1986).
		Yes	Zosterops	abyssinicus	Formerly considered conspecific with Z. flavilateralis; taxonomy of all East African White-eyes recently assessed, with many new species being recognized.
		Yes	Zosterops	abyssinicus	Formerly considered conspecific with Z. flavilateralis; taxonomy of all East African White-eyes recently assessed, with many new species being recognized.
		Yes	Zosterops	abyssinicus	Formerly considered conspecific with Z. flavilateralis; taxonomy of all East African White-eyes recently assessed, with many new species being recognized.
		Yes	Zosterops	abyssinicus	Formerly considered conspecific with Z. flavilateralis; taxonomy of all East African White-eyes recently assessed, with many new species being recognized.
		Yes	Zosterops	flavilateralis	Listed, but excluded; ventures into foothills, but found in lower elevations throughout.
		Yes	Zosterops	flavilateralis	Listed, but excluded; ventures into foothills, but found in lower elevations throughout.
		Yes	Zosterops	brunneus	Only found at high elevations on Pico Basilé, similar to Z. melanocephalus.
		Yes	Illadopsis	rufipennis	Noted for its affiliation with montane habitats in parts of the range, but excluded due to extensive low elevation populations.
	Yes		Turdoides	hypoleuca	Considered montane by Bowie (2003), but not by Dowsett (1986).
	Yes		Turdoides	hypoleuca	Considered montane by Bowie (2003), but not by Dowsett (1986).
		Yes	Onychognathus	blythii	Restricted to mountains along the northern Horn of Africa.
Yes			Geokichla	guttata	Considered montane by Dowsett (1986), but not by Bowie (2003).
Yes			Geokichla	guttata	Considered montane by Dowsett (1986), but not by Bowie (2003).
Yes			Geokichla	guttata	Considered montane by Dowsett (1986), but not by Bowie (2003).
Yes			Geokichla	guttata	Considered montane by Dowsett (1986), but not by Bowie (2003).
Yes			Geokichla	guttata	Considered montane by Dowsett (1986), but not by Bowie (2003).
		Yes	Geokichla	crossleyi	Restricted to montane habitats.
		Yes	Geokichla	crossleyi	Restricted to montane habitats.
		Yes	Muscicapa	adusta	Largely restricted to montane regions in the tropics; throughout range, associated with higher elevations or montane regions. Not all populations included in analyses.
		Yes	Muscicapa	adusta	Largely restricted to montane regions in the tropics; throughout range, associated with higher elevations or montane regions. Not all populations included in analyses.
		Yes	Muscicapa	adusta	Largely restricted to montane regions in the tropics; throughout range, associated with higher elevations or montane regions. Not all populations included in analyses.
		Yes	Muscicapa	adusta	Largely restricted to montane regions in the tropics; throughout range, associated with higher elevations or montane regions. Not all populations included in analyses.
		Yes	Muscicapa	adusta	Largely restricted to montane regions in the tropics; throughout range, associated with higher elevations or montane regions. Not all populations included in analyses.
		Yes	Muscicapa	adusta	Largely restricted to montane regions in the tropics; throughout range, associated with higher elevations or montane regions. Not all populations included in analyses.
		Yes	Muscicapa	adusta	Largely restricted to montane regions in the tropics; throughout range, associated with higher elevations or montane regions. Not all populations included in analyses.
		Yes	Muscicapa	adusta	Largely restricted to montane regions in the tropics; throughout range, associated with higher elevations or montane regions. Not all populations included in analyses.
		Yes	Muscicapa	adusta	Largely restricted to montane regions in the tropics; throughout range, associated with higher elevations or montane regions. Not all populations included in analyses.
		Yes	Muscicapa	adusta	Largely restricted to montane regions in the tropics; throughout range, associated with higher elevations or montane regions. Not all populations included in analyses.
	Yes		Melaenornis	fischeri	Considered montane by Bowie (2003), but not by Dowsett (1986).
	Yes		Melaenornis	fischeri	Considered montane by Bowie (2003), but not by Dowsett (1986).
	Yes		Melaenornis	fischeri	Considered montane by Bowie (2003), but not by Dowsett (1986).
	Yes		Melaenornis	fischeri	Considered montane by Bowie (2003), but not by Dowsett (1986).
	Yes		Melaenornis	brunneus	Considered montane by Bowie (2003), but not by Dowsett (1986).
		Yes	Cossypha	polioptera	Not wholly restricted to montane regions, but largely found in higher elevation regions across Africa.
		Yes	Cossypha	polioptera	Not wholly restricted to montane regions, but largely found in higher elevation regions across Africa.
		Yes	Cossypha	polioptera	Not wholly restricted to montane regions, but largely found in higher elevation regions across Africa.
	Yes		Cossypha	dichroa	Considered montane by Bowie (2003), but not by Dowsett (1986).
	Yes		Cossypha	dichroa	Considered montane by Bowie (2003), but not by Dowsett (1986).
	Yes		Xenocopsychus	ansorgei	Considered montane by Bowie (2003), but not by Dowsett (1986).
	Yes		Sheppardia	gunningi	Considered montane by Bowie (2003), but not by Dowsett (1986).
	Yes		Sheppardia	gunningi	Considered montane by Bowie (2003), but not by Dowsett (1986).
	Yes		Sheppardia	gunningi	Considered montane by Bowie (2003), but not by Dowsett (1986).
	Yes		Sheppardia	gunningi	Considered montane by Bowie (2003), but not by Dowsett (1986).
	Yes		Sheppardia	gabela	Considered montane by Bowie (2003), but not by Dowsett (1986).
		Yes	Monticola	rufocinereus	Foothills and lower elevations, but strongly associated with montane regions.
		Yes	Monticola	rufocinereus	Foothills and lower elevations, but strongly associated with montane regions.
		Yes	Monticola	rupestris	Confined to mountainous regions along the southern Great Escarpment.
		Yes	Saxicola	torquatus	Formerly considered conspecific with other Saxicola, namely S. rubicola. Some populations are low elevation, shows strong association with higher elevation moorlands and parklands throughout range.
		Yes	Saxicola	torquatus	Formerly considered conspecific with other Saxicola, namely S. rubicola. Some populations are low elevation, shows strong association with higher elevation moorlands and parklands throughout range.
		Yes	Saxicola	torquatus	Formerly considered conspecific with other Saxicola, namely S. rubicola. Some populations are low elevation, shows strong association with higher elevation moorlands and parklands throughout range.
		Yes	Saxicola	torquatus	Formerly considered conspecific with other Saxicola, namely S. rubicola. Some populations are low elevation, shows strong association with higher elevation moorlands and parklands throughout range.
		Yes	Saxicola	torquatus	Formerly considered conspecific with other Saxicola, namely S. rubicola. Some populations are low elevation, shows strong association with higher elevation moorlands and parklands throughout range.
		Yes	Saxicola	torquatus	Formerly considered conspecific with other Saxicola, namely S. rubicola. Some populations are low elevation, shows strong association with higher elevation moorlands and parklands throughout range.
		Yes	Saxicola	torquatus	Formerly considered conspecific with other Saxicola, namely S. rubicola. Some populations are low elevation, shows strong association with higher elevation moorlands and parklands throughout range.
		Yes	Saxicola	torquatus	Formerly considered conspecific with other Saxicola, namely S. rubicola. Some populations are low elevation, shows strong association with higher elevation moorlands and parklands throughout range.
		Yes	Saxicola	torquatus	Formerly considered conspecific with other Saxicola, namely S. rubicola. Some populations are low elevation, shows strong association with higher elevation moorlands and parklands throughout range.
		Yes	Saxicola	torquatus	Formerly considered conspecific with other Saxicola, namely S. rubicola. Some populations are low elevation, shows strong association with higher elevation moorlands and parklands throughout range.
		Yes	Saxicola	torquatus	Formerly considered conspecific with other Saxicola, namely S. rubicola. Some populations are low elevation, shows strong association with higher elevation moorlands and parklands throughout range.
		Yes	Saxicola	torquatus	Formerly considered conspecific with other Saxicola, namely S. rubicola. Some populations are low elevation, shows strong association with higher elevation moorlands and parklands throughout range.
		Yes	Saxicola	torquatus	Formerly considered conspecific with other Saxicola, namely S. rubicola. Some populations are low elevation, shows strong association with higher elevation moorlands and parklands throughout range.
		Yes	Saxicola	torquatus	Formerly considered conspecific with other Saxicola, namely S. rubicola. Some populations are low elevation, shows strong association with higher elevation moorlands and parklands throughout range.
		Yes	Saxicola	torquatus	Formerly considered conspecific with other Saxicola, namely S. rubicola. Some populations are low elevation, shows strong association with higher elevation moorlands and parklands throughout range.
		Yes	Saxicola	torquatus	Formerly considered conspecific with other Saxicola, namely S. rubicola. Some populations are low elevation, shows strong association with higher elevation moorlands and parklands throughout range.
	Yes		Thamnolaea	cinnamomeiventris	Considered montane by Bowie (2003), but not by Dowsett (1986).
	Yes		Thamnolaea	cinnamomeiventris	Considered montane by Bowie (2003), but not by Dowsett (1986).
	Yes		Thamnolaea	cinnamomeiventris	Considered montane by Bowie (2003), but not by Dowsett (1986).
	Yes		Thamnolaea	cinnamomeiventris	Considered montane by Bowie (2003), but not by Dowsett (1986).
	Yes		Thamnolaea	cinnamomeiventris	Considered montane by Bowie (2003), but not by Dowsett (1986).
	Yes		Thamnolaea	cinnamomeiventris	Considered montane by Bowie (2003), but not by Dowsett (1986).
	Yes		Thamnolaea	cinnamomeiventris	Considered montane by Bowie (2003), but not by Dowsett (1986).
	Yes		Thamnolaea	cinnamomeiventris	Considered montane by Bowie (2003), but not by Dowsett (1986).
	Yes		Oenanthe	bottae	Considered montane by Bowie (2003), but not by Dowsett (1986).
	Yes		Oenanthe	bottae	Considered montane by Bowie (2003), but not by Dowsett (1986).
	Yes		Oenanthe	dubia	Considered montane by Bowie (2003), but not by Dowsett (1986).
		Yes	Oenanthe	lugubris	Formerly conspecific with O. finschii. Highlands of East Africa.
		Yes	Oenanthe	lugubris	Formerly conspecific with O. finschii. Highlands of East Africa.
		Yes	Oenanthe	lugubris	Formerly conspecific with O. finschii. Highlands of East Africa.
	Yes		Hedydipna	pallidigaster	Considered montane by Bowie (2003), but not by Dowsett (1986).
	Yes		Nectarinia	bocagei	Considered montane by Bowie (2003), but not by Dowsett (1986).
	Yes		Cinnyris	stuhlmanni	Considered montane by Bowie (2003), but not by Dowsett (1986).
	Yes		Cinnyris	stuhlmanni	Considered montane by Bowie (2003), but not by Dowsett (1986).
	Yes		Cinnyris	stuhlmanni	Considered montane by Bowie (2003), but not by Dowsett (1986).
	Yes		Cinnyris	stuhlmanni	Considered montane by Bowie (2003), but not by Dowsett (1986).
	Yes		Cinnyris	prigoginei	Considered montane by Bowie (2003), but not by Dowsett (1986).
	Yes		Cinnyris	ludovicensis	Considered montane by Bowie (2003), but not by Dowsett (1986).
	Yes		Cinnyris	ludovicensis	Considered montane by Bowie (2003), but not by Dowsett (1986).
		Yes	Cinnyris	habessinicus	Occurs down to sea level, but clearly associated with wetter habitats and highlands as well; occurs almost to 2000 m.
		Yes	Cinnyris	habessinicus	Occurs down to sea level, but clearly associated with wetter habitats and highlands as well; occurs almost to 2000 m.
		Yes	Cinnyris	habessinicus	Occurs down to sea level, but clearly associated with wetter habitats and highlands as well; occurs almost to 2000 m.
		Yes	Cinnyris	habessinicus	Occurs down to sea level, but clearly associated with wetter habitats and highlands as well; occurs almost to 2000 m.
		Yes	Cinnyris	habessinicus	Occurs down to sea level, but clearly associated with wetter habitats and highlands as well; occurs almost to 2000 m.
	Yes		Cinnyris	rufipennis	Considered montane by Bowie (2003), but not by Dowsett (1986).
	Yes		Cinnyris	oustaleti	Considered montane by Bowie (2003), but not by Dowsett (1986).
	Yes		Cinnyris	oustaleti	Considered montane by Bowie (2003), but not by Dowsett (1986).
		Yes	Ploceus	spekei	Mid-montane in most of range, but has some populations lower.
	Yes		Ploceus	aureonucha	Considered montane by Bowie (2003), but not by Dowsett (1986).
	Yes		Ploceus	nicolli	Considered montane by Bowie (2003), but not by Dowsett (1986).
	Yes		Ploceus	nicolli	Considered montane by Bowie (2003), but not by Dowsett (1986).
		Yes	Euplectes	capensis	Distribution parallels many other broadly Afromontane species; some populations lower but most populations restricted to highlands or areas adjacent to highlands.
		Yes	Euplectes	capensis	Distribution parallels many other broadly Afromontane species; some populations lower but most populations restricted to highlands or areas adjacent to highlands.
		Yes	Euplectes	capensis	Distribution parallels many other broadly Afromontane species; some populations lower but most populations restricted to highlands or areas adjacent to highlands.
		Yes	Euplectes	capensis	Distribution parallels many other broadly Afromontane species; some populations lower but most populations restricted to highlands or areas adjacent to highlands.
		Yes	Euplectes	capensis	Distribution parallels many other broadly Afromontane species; some populations lower but most populations restricted to highlands or areas adjacent to highlands.
		Yes	Euplectes	capensis	Distribution parallels many other broadly Afromontane species; some populations lower but most populations restricted to highlands or areas adjacent to highlands.
Yes			Euplectes	jacksoni	Considered montane by Dowsett (1986), but not by Bowie (2003).
	Yes		Nesocharis	ansorgei	Considered montane by Bowie (2003), but not by Dowsett (1986).
	Yes		Estrilda	paludicola	Considered montane by Bowie (2003), but not by Dowsett (1986).
	Yes		Estrilda	kandti	Considered montane by Bowie (2003), but not by Dowsett (1986).
	Yes		Pytilia	lineata	Considered montane by Bowie (2003), but not by Dowsett (1986).
		Yes	Motacilla	clara	Distribution parallels many other broadly Afromontane species; some populations lower but most populations restricted to highlands or areas adjacent to highlands.
		Yes	Motacilla	clara	Distribution parallels many other broadly Afromontane species; some populations lower but most populations restricted to highlands or areas adjacent to highlands.
		Yes	Motacilla	clara	Distribution parallels many other broadly Afromontane species; some populations lower but most populations restricted to highlands or areas adjacent to highlands.
	Yes		Anthus	cinnamomeus	Considered montane by Bowie (2003), but not by Dowsett (1986).
	Yes		Anthus	cinnamomeus	Considered montane by Bowie (2003), but not by Dowsett (1986).
	Yes		Anthus	cinnamomeus	Considered montane by Bowie (2003), but not by Dowsett (1986).
	Yes		Anthus	cinnamomeus	Considered montane by Bowie (2003), but not by Dowsett (1986).
	Yes		Anthus	cinnamomeus	Considered montane by Bowie (2003), but not by Dowsett (1986).
	Yes		Anthus	cinnamomeus	Considered montane by Bowie (2003), but not by Dowsett (1986).
	Yes		Anthus	cinnamomeus	Considered montane by Bowie (2003), but not by Dowsett (1986).
	Yes		Anthus	cinnamomeus	Considered montane by Bowie (2003), but not by Dowsett (1986).
	Yes		Anthus	cinnamomeus	Considered montane by Bowie (2003), but not by Dowsett (1986).
	Yes		Anthus	cinnamomeus	Considered montane by Bowie (2003), but not by Dowsett (1986).
	Yes		Anthus	cinnamomeus	Considered montane by Bowie (2003), but not by Dowsett (1986).
	Yes		Anthus	cinnamomeus	Considered montane by Bowie (2003), but not by Dowsett (1986).
	Yes		Anthus	cinnamomeus	Considered montane by Bowie (2003), but not by Dowsett (1986).
	Yes		Anthus	cinnamomeus	Considered montane by Bowie (2003), but not by Dowsett (1986).
	Yes		Anthus	hoeschi	Considered montane by Bowie (2003), but not by Dowsett (1986).
	Yes		Anthus	similis	Considered montane by Bowie (2003), but not by Dowsett (1986).
	Yes		Anthus	similis	Considered montane by Bowie (2003), but not by Dowsett (1986).
	Yes		Anthus	similis	Considered montane by Bowie (2003), but not by Dowsett (1986).
	Yes		Anthus	similis	Considered montane by Bowie (2003), but not by Dowsett (1986).
	Yes		Anthus	similis	Considered montane by Bowie (2003), but not by Dowsett (1986).
	Yes		Anthus	similis	Considered montane by Bowie (2003), but not by Dowsett (1986).
	Yes		Anthus	similis	Considered montane by Bowie (2003), but not by Dowsett (1986).
	Yes		Anthus	similis	Considered montane by Bowie (2003), but not by Dowsett (1986).
	Yes		Anthus	similis	Considered montane by Bowie (2003), but not by Dowsett (1986).
	Yes		Anthus	similis	Considered montane by Bowie (2003), but not by Dowsett (1986).
	Yes		Anthus	similis	Considered montane by Bowie (2003), but not by Dowsett (1986).
	Yes		Anthus	similis	Considered montane by Bowie (2003), but not by Dowsett (1986).
	Yes		Anthus	similis	Considered montane by Bowie (2003), but not by Dowsett (1986).
	Yes		Anthus	similis	Considered montane by Bowie (2003), but not by Dowsett (1986).
	Yes		Anthus	similis	Considered montane by Bowie (2003), but not by Dowsett (1986).
	Yes		Anthus	similis	Considered montane by Bowie (2003), but not by Dowsett (1986).
	Yes		Anthus	similis	Considered montane by Bowie (2003), but not by Dowsett (1986).
	Yes		Anthus	similis	Considered montane by Bowie (2003), but not by Dowsett (1986).
	Yes		Anthus	similis	Considered montane by Bowie (2003), but not by Dowsett (1986).
	Yes		Anthus	similis	Considered montane by Bowie (2003), but not by Dowsett (1986).
	Yes		Anthus	nicholsoni	Recent split; considered conspecific with A. similis, thus considered montane by Bowie (2003), but not by Dowsett (1986).
		Yes	Anthus	caffer	Distribution parallels many other broadly Afromontane species; some populations lower but most populations restricted to highlands or areas adjacent to highlands.
		Yes	Anthus	caffer	Distribution parallels many other broadly Afromontane species; some populations lower but most populations restricted to highlands or areas adjacent to highlands.
		Yes	Anthus	caffer	Distribution parallels many other broadly Afromontane species; some populations lower but most populations restricted to highlands or areas adjacent to highlands.
		Yes	Anthus	caffer	Distribution parallels many other broadly Afromontane species; some populations lower but most populations restricted to highlands or areas adjacent to highlands.
		Yes	Anthus	caffer	Distribution parallels many other broadly Afromontane species; some populations lower but most populations restricted to highlands or areas adjacent to highlands.
		Yes	Rhynchostruthus	louisae	Restricted to mountains in northern Somalia.
		Yes	Crithagra	xanthopygia	Formerly considered conspecific with C. atrogularis and C. reichenowi.
	Yes		Crithagra	flavigula	Considered montane by Bowie (2003), but not by Dowsett (1986).
	Yes		Crithagra	xantholaema	Considered montane by Bowie (2003), but not by Dowsett (1986).
	Yes		Crithagra	reichardi	Considered montane by Bowie (2003), but not by Dowsett (1986).
	Yes		Crithagra	reichardi	Considered montane by Bowie (2003), but not by Dowsett (1986).
	Yes		Linaria	johannis	Considered montane by Bowie (2003), but not by Dowsett (1986).
