# Supplementary material for: Hierarchical analyses of avian community biogeography in the Afromontane highlands
Source: Front Biogeogr. Author manuscript; Available in PMC 2023 Feb 24. (PMC9956335; doi:10.21425/f5fbg51310)
Supplement: TableS3 — Table S3. Afromontane bird species excluded from these analyses, with reason for exclusion. [file NIHMS1832318-supplement-TableS3.ods]

## Sheet: montane-endemics_bowie
	Supplemental Table S3 for: ‘Hierarchical analyses of avian community biogeography in the Afromontane highlands’ by Jacob C. Cooper in Frontiers of Biogeography.
Order	Genus	Species	Subspecies	Excluded Reason
1	Coturnix	coturnix	coturnix	Regionally montane, but range extends beyond this area and not a classically montane species.
2	Columba	larvata	principalis	Príncipe; outside study area.
3	Columba	larvata	simplex	São Tomé; outside study area.
4	Tauraco	livingstoni		All subspecies excluded; T. l. cabanisi broadly distributed in East African lowlands.
5	Tauraco	schalowi		Semi-montane; broadly distributed in lower elevations of Zambia and adjacent regions.
6	Apus	aequatorialis	furensis	Darfur; region excluded from analyses.
7	Apus	melba	melba	European migrant.
8	Apus	melba	tuneti	North African and Asian migrant.
9	Apus	melba	marjoriae	Namibian highlands; region excluded from analyses.
10	Apus	melba	willsi	Madagascar; outside study area.
11	Apus	melba	nubifugus	Himalayas; outside study area.
12	Apus	melba	dorabtatai	India; outside study area.
13	Apus	melba	bakeri	Sri Lanka; outside study area.
14	Sarothrura	ayresi		Migrant with incompletely known distribution; Ethiopia south to South Africa.
15	Telophorus	olivaceus	vitorum	Mozambican lowlands.
16	Malaconotus	lagdeni	lagdeni	Area excluded from analyses; lagdeni occurs much lower in elevation that more montane centralis.
17	Macrosphenus	kretschmeri	griseiceps	Local in eastern Tanzania and Mozambique outside study area.
18	Artisornis	moreaui	sousae	Njesi Plateau; region excluded from analyses.
19	Apalis	jacksoni	minor	Lowlands from Cameroon to Democratic Republic of the Congo.
20	Apalis	chariessa	chariessa	Lowlands in Kenya (possibly extinct).
21	Apalis	melanocephala	melanocephala	Lowlands from Somalia to Tanzania.
22	Eminia	lepida		Found in many higher elevation areas but not restricted to montane regions.
23	Cisticola	ayresii	gabun	Bateke Plateau region; region excluded from analyses.
24	Phylloscopus	umbrovirens	yemenensis	Yemen; outside study area.
25	Sylvia	lugens	clara	Matengo Highlands; region excluded from analyses.
26	Zosterops	abyssinicus	arabs	Arabian Peninsula; outside study area.
27	Zosterops	flavilateralis	flavilateralis	Could be considered semi-montane, but has more broad lowland distribution within the species.
28	Zosterops	flavilateralis	jubaensis	Could be considered semi-montane, but has more broad lowland distribution within the species.
29	Illadopsis	rufipennis		Multiple subspecies; many are lowland. May need taxonomic revision for E vs. W Africa.
30	Geokichla	guttata	maxis	Type locality appears to be Imatong Mts., likely a montane taxon, but poorly known; omitted to err on the side of caution.
31	Geokichla	guttata	lippensi	Potentially ‘montane’, but very poorly known, outside of study area (Upemba, DRC).
32	Geokichla	piaggiae	rowei	Nguruman Hills and adjacent N Tanzania; region excluded from analyses.
33	Muscicapa	adusta	mesica	Zimbabwean lowlands.
34	Cossypha	caffra	namaquensis	Namibia to South Africa; region excluded from analyses.
35	Pogonocichla	stellata	macarthuri	Chyulu Hills; region excluded from analyses.
36	Sheppardia	gunningi	gunningi	Coastal Mozambique.
37	Monticola	rufocinereus	sclateri	Arabian Peninsula; outside study area.
38	Monticola	explorator	tenebriformes	Lebombo Mountains; region excluded from analyses.
39	Saxicola	torquatus	sibilla	Madagascar; outside study area.
40	Saxicola	torquatus	felix	Arabian Peninsula; outside study area.
41	Saxicola	torquatus	jebelmarrae	Darfur; region excluded from analyses.
42	Saxicola	torquatus	moptanus	Senegal Delta to Inner Niger Delta.
43	Saxicola	torquatus	voeltzkowi	Grand Comoro Island; outside study area.
44	Thamnolaea	cinnamomeiventris	kordofanensis	Nuba Mountains; region excluded from analyses.
45	Oenanthe	bottae	bottae	Arabian Peninsula; outside study area.
46	Cinnyris	habessinicus	hellmayri	Arabian Peninsula; outside study area.
47	Cinnyris	habessinicus	kinneari	Arabian Peninsula; outside study area.
48	Estrilda	paludicola	ochrogaster	Higher elevation population of a lowland taxa found in western Ethiopia and South Sudan. Excluded due to taxonomic affinities and uncertainty about complete distribution.
49	Anthus	cinnamomeus	grotei	Lower elevation mesic areas in Namibia and Botswana.
50	Anthus	cinnamomeus	stabilis	Sudanese highlands excluded from these analyses.
51	Anthus	cinnamomeus	eximius	Arabian Peninsula; outside study area.
52	Anthus	similis	arabicus	Arabian Peninsula; outside study area.
53	Anthus	similis	captus	Lebanon, Syria, Israel, Palestine and W Jordan; outside study area.
54	Anthus	similis	decaptus	Iran to India; outside study area.
55	Anthus	similis	jerdoni	Afghanistan to Bangladesh; outside study area.
56	Anthus	similis	asbenaicus	Mali and Niger.
57	Anthus	similis	similis	India; outside study area.
58	Anthus	similis	travancoriensis	India; outside study area.
59	Anthus	similis	sokotrae	Socotra; outside study area.
60	Anthus	similis	yamethini	Myanmar; outside study area.
61	Anthus	nicholsoni	leucocraspedon	Namibia to South Africa; region excluded from analyses.
62	Anthus	nicholsoni	nicholsoni	Botswana to South Africa; not montane.
